# Supplementary material for: BIDCell: Biologically-informed self-supervised learning for segmentation of subcellular spatial transcriptomics data
Source: Nat Commun. 2024 Jan 13;15:509. doi: 10.1038/s41467-023-44560-w (PMC10787788; doi:10.1038/s41467-023-44560-w)
Supplement: Supplementary file 4 — Source Data [file 41467_2023_44560_MOESM4_ESM.xlsx]

## Sheet: Fig2b
method	transcript_assigned	num_cells
10x_nuclei	0.278698	126515
Baysor_no_prior	0.552932	191698
Baysor	0.577123	177437
BIDCell	0.534199	103209
Cellpose_cell	0.319933	87046
Cellpose_nuclei_dilated	0.357581	104307
Cellpose_nuclei	0.256295	99693
JSTA	0.701042	107131
Voronoi	0.804191	106227
watershed	0.686469	105527
10x	0.75388	160254

## Sheet: Fig2d
scClassify	variable	method.x	value.x	method.y	value.y
ACTA2+ Myoepi	elongation_transformed	Cellpose_nuclei	0.722926	Cellpose_nuclei	0.722926
ACTA2+ Myoepi	elongation_transformed	BIDCell	0.650959	Cellpose_nuclei	0.722926
ACTA2+ Myoepi	elongation_transformed	10x_nuclei	0.646777	Cellpose_nuclei	0.722926
ACTA2+ Myoepi	elongation_transformed	10x	0.677523	Cellpose_nuclei	0.722926
ACTA2+ Myoepi	elongation_transformed	JSTA	0.703628	Cellpose_nuclei	0.722926
ACTA2+ Myoepi	elongation_transformed	Cellpose_nuclei_dilated	0.759543	Cellpose_nuclei	0.722926
ACTA2+ Myoepi	elongation_transformed	Cellpose_cell	0.737654	Cellpose_nuclei	0.722926
ACTA2+ Myoepi	elongation_transformed	Voronoi	0.701633	Cellpose_nuclei	0.722926
ACTA2+ Myoepi	elongation_transformed	watershed	0.677485	Cellpose_nuclei	0.722926
ACTA2+ Myoepi	elongation_transformed	Baysor	0.74076	Cellpose_nuclei	0.722926
ACTA2+ Myoepi	elongation_transformed	Baysor_no_prior	0.756481	Cellpose_nuclei	0.722926
B Cells	elongation_transformed	Cellpose_nuclei	0.836375	Cellpose_nuclei	0.836375
B Cells	elongation_transformed	BIDCell	0.769488	Cellpose_nuclei	0.836375
B Cells	elongation_transformed	10x_nuclei	0.782793	Cellpose_nuclei	0.836375
B Cells	elongation_transformed	10x	0.695746	Cellpose_nuclei	0.836375
B Cells	elongation_transformed	JSTA	0.737846	Cellpose_nuclei	0.836375
B Cells	elongation_transformed	Cellpose_nuclei_dilated	0.851338	Cellpose_nuclei	0.836375
B Cells	elongation_transformed	Cellpose_cell	0.827413	Cellpose_nuclei	0.836375
B Cells	elongation_transformed	Voronoi	0.695143	Cellpose_nuclei	0.836375
B Cells	elongation_transformed	watershed	0.696225	Cellpose_nuclei	0.836375
B Cells	elongation_transformed	Baysor	0.744807	Cellpose_nuclei	0.836375
B Cells	elongation_transformed	Baysor_no_prior	0.750993	Cellpose_nuclei	0.836375
CD163+ Macrophage	elongation_transformed	Cellpose_nuclei	0.721968	Cellpose_nuclei	0.721968
CD163+ Macrophage	elongation_transformed	BIDCell	0.660483	Cellpose_nuclei	0.721968
CD163+ Macrophage	elongation_transformed	10x_nuclei	0.642371	Cellpose_nuclei	0.721968
CD163+ Macrophage	elongation_transformed	10x	0.683784	Cellpose_nuclei	0.721968
CD163+ Macrophage	elongation_transformed	JSTA	0.708923	Cellpose_nuclei	0.721968
CD163+ Macrophage	elongation_transformed	Cellpose_nuclei_dilated	0.770029	Cellpose_nuclei	0.721968
CD163+ Macrophage	elongation_transformed	Cellpose_cell	0.747883	Cellpose_nuclei	0.721968
CD163+ Macrophage	elongation_transformed	Voronoi	0.665459	Cellpose_nuclei	0.721968
CD163+ Macrophage	elongation_transformed	watershed	0.663271	Cellpose_nuclei	0.721968
CD163+ Macrophage	elongation_transformed	Baysor	0.738213	Cellpose_nuclei	0.721968
CD163+ Macrophage	elongation_transformed	Baysor_no_prior	0.746921	Cellpose_nuclei	0.721968
CD4 T	elongation_transformed	Cellpose_nuclei	0.822545	Cellpose_nuclei	0.822545
CD4 T	elongation_transformed	BIDCell	0.752474	Cellpose_nuclei	0.822545
CD4 T	elongation_transformed	10x_nuclei	0.761405	Cellpose_nuclei	0.822545
CD4 T	elongation_transformed	10x	0.693858	Cellpose_nuclei	0.822545
CD4 T	elongation_transformed	JSTA	0.726177	Cellpose_nuclei	0.822545
CD4 T	elongation_transformed	Cellpose_nuclei_dilated	0.83567	Cellpose_nuclei	0.822545
CD4 T	elongation_transformed	Cellpose_cell	0.798413	Cellpose_nuclei	0.822545
CD4 T	elongation_transformed	Voronoi	0.689932	Cellpose_nuclei	0.822545
CD4 T	elongation_transformed	watershed	0.692851	Cellpose_nuclei	0.822545
CD4 T	elongation_transformed	Baysor	0.744208	Cellpose_nuclei	0.822545
CD4 T	elongation_transformed	Baysor_no_prior	0.748611	Cellpose_nuclei	0.822545
CD8 T	elongation_transformed	Cellpose_nuclei	0.830749	Cellpose_nuclei	0.830749
CD8 T	elongation_transformed	BIDCell	0.742561	Cellpose_nuclei	0.830749
CD8 T	elongation_transformed	10x_nuclei	0.762422	Cellpose_nuclei	0.830749
CD8 T	elongation_transformed	10x	0.690228	Cellpose_nuclei	0.830749
CD8 T	elongation_transformed	JSTA	0.726354	Cellpose_nuclei	0.830749
CD8 T	elongation_transformed	Cellpose_nuclei_dilated	0.848368	Cellpose_nuclei	0.830749
CD8 T	elongation_transformed	Cellpose_cell	0.81779	Cellpose_nuclei	0.830749
CD8 T	elongation_transformed	Voronoi	0.686632	Cellpose_nuclei	0.830749
CD8 T	elongation_transformed	watershed	0.684349	Cellpose_nuclei	0.830749
CD8 T	elongation_transformed	Baysor	0.737167	Cellpose_nuclei	0.830749
CD8 T	elongation_transformed	Baysor_no_prior	0.746175	Cellpose_nuclei	0.830749
CRABP2+ Malignant	elongation_transformed	Cellpose_nuclei	0.778324	Cellpose_nuclei	0.778324
CRABP2+ Malignant	elongation_transformed	BIDCell	0.725282	Cellpose_nuclei	0.778324
CRABP2+ Malignant	elongation_transformed	10x_nuclei	0.725143	Cellpose_nuclei	0.778324
CRABP2+ Malignant	elongation_transformed	10x	0.70192	Cellpose_nuclei	0.778324
CRABP2+ Malignant	elongation_transformed	JSTA	0.728685	Cellpose_nuclei	0.778324
CRABP2+ Malignant	elongation_transformed	Cellpose_nuclei_dilated	0.805624	Cellpose_nuclei	0.778324
CRABP2+ Malignant	elongation_transformed	Cellpose_cell	0.790883	Cellpose_nuclei	0.778324
CRABP2+ Malignant	elongation_transformed	Voronoi	0.722956	Cellpose_nuclei	0.778324
CRABP2+ Malignant	elongation_transformed	watershed	0.703642	Cellpose_nuclei	0.778324
CRABP2+ Malignant	elongation_transformed	Baysor	0.752715	Cellpose_nuclei	0.778324
CRABP2+ Malignant	elongation_transformed	Baysor_no_prior	0.757695	Cellpose_nuclei	0.778324
ECM1+ Malignant	elongation_transformed	Cellpose_nuclei	0.780195	Cellpose_nuclei	0.780195
ECM1+ Malignant	elongation_transformed	BIDCell	0.725219	Cellpose_nuclei	0.780195
ECM1+ Malignant	elongation_transformed	10x_nuclei	0.732172	Cellpose_nuclei	0.780195
ECM1+ Malignant	elongation_transformed	10x	0.694123	Cellpose_nuclei	0.780195
ECM1+ Malignant	elongation_transformed	JSTA	0.725571	Cellpose_nuclei	0.780195
ECM1+ Malignant	elongation_transformed	Cellpose_nuclei_dilated	0.804675	Cellpose_nuclei	0.780195
ECM1+ Malignant	elongation_transformed	Cellpose_cell	0.789415	Cellpose_nuclei	0.780195
ECM1+ Malignant	elongation_transformed	Voronoi	0.721511	Cellpose_nuclei	0.780195
ECM1+ Malignant	elongation_transformed	watershed	0.70464	Cellpose_nuclei	0.780195
ECM1+ Malignant	elongation_transformed	Baysor	0.742963	Cellpose_nuclei	0.780195
ECM1+ Malignant	elongation_transformed	Baysor_no_prior	0.748945	Cellpose_nuclei	0.780195
Firoblast	elongation_transformed	Cellpose_nuclei	0.615878	Cellpose_nuclei	0.615878
Firoblast	elongation_transformed	BIDCell	0.560195	Cellpose_nuclei	0.615878
Firoblast	elongation_transformed	10x_nuclei	0.529013	Cellpose_nuclei	0.615878
Firoblast	elongation_transformed	10x	0.691614	Cellpose_nuclei	0.615878
Firoblast	elongation_transformed	JSTA	0.706068	Cellpose_nuclei	0.615878
Firoblast	elongation_transformed	Cellpose_nuclei_dilated	0.673731	Cellpose_nuclei	0.615878
Firoblast	elongation_transformed	Cellpose_cell	0.667771	Cellpose_nuclei	0.615878
Firoblast	elongation_transformed	Voronoi	0.686119	Cellpose_nuclei	0.615878
Firoblast	elongation_transformed	watershed	0.636449	Cellpose_nuclei	0.615878
Firoblast	elongation_transformed	Baysor	0.741528	Cellpose_nuclei	0.615878
Firoblast	elongation_transformed	Baysor_no_prior	0.746618	Cellpose_nuclei	0.615878
IRF7+ DC	elongation_transformed	Cellpose_nuclei	0.824013	Cellpose_nuclei	0.824013
IRF7+ DC	elongation_transformed	BIDCell	0.7407	Cellpose_nuclei	0.824013
IRF7+ DC	elongation_transformed	10x_nuclei	0.761864	Cellpose_nuclei	0.824013
IRF7+ DC	elongation_transformed	10x	0.717085	Cellpose_nuclei	0.824013
IRF7+ DC	elongation_transformed	JSTA	0.734379	Cellpose_nuclei	0.824013
IRF7+ DC	elongation_transformed	Cellpose_nuclei_dilated	0.843763	Cellpose_nuclei	0.824013
IRF7+ DC	elongation_transformed	Cellpose_cell	0.795086	Cellpose_nuclei	0.824013
IRF7+ DC	elongation_transformed	Voronoi	0.685559	Cellpose_nuclei	0.824013
IRF7+ DC	elongation_transformed	watershed	0.709671	Cellpose_nuclei	0.824013
IRF7+ DC	elongation_transformed	Baysor	0.723852	Cellpose_nuclei	0.824013
IRF7+ DC	elongation_transformed	Baysor_no_prior	0.74889	Cellpose_nuclei	0.824013
KRT15+ Myoepi	elongation_transformed	Cellpose_nuclei	0.762023	Cellpose_nuclei	0.762023
KRT15+ Myoepi	elongation_transformed	BIDCell	0.708989	Cellpose_nuclei	0.762023
KRT15+ Myoepi	elongation_transformed	10x_nuclei	0.69247	Cellpose_nuclei	0.762023
KRT15+ Myoepi	elongation_transformed	10x	0.663926	Cellpose_nuclei	0.762023
KRT15+ Myoepi	elongation_transformed	JSTA	0.706835	Cellpose_nuclei	0.762023
KRT15+ Myoepi	elongation_transformed	Cellpose_nuclei_dilated	0.792103	Cellpose_nuclei	0.762023
KRT15+ Myoepi	elongation_transformed	Cellpose_cell	0.772164	Cellpose_nuclei	0.762023
KRT15+ Myoepi	elongation_transformed	Voronoi	0.698508	Cellpose_nuclei	0.762023
KRT15+ Myoepi	elongation_transformed	watershed	0.697184	Cellpose_nuclei	0.762023
KRT15+ Myoepi	elongation_transformed	Baysor	0.740541	Cellpose_nuclei	0.762023
KRT15+ Myoepi	elongation_transformed	Baysor_no_prior	0.756707	Cellpose_nuclei	0.762023
LAMP3+ DC	elongation_transformed	Cellpose_nuclei	0.704673	Cellpose_nuclei	0.704673
LAMP3+ DC	elongation_transformed	BIDCell	0.680369	Cellpose_nuclei	0.704673
LAMP3+ DC	elongation_transformed	10x_nuclei	0.619201	Cellpose_nuclei	0.704673
LAMP3+ DC	elongation_transformed	10x	0.689094	Cellpose_nuclei	0.704673
LAMP3+ DC	elongation_transformed	JSTA	0.719799	Cellpose_nuclei	0.704673
LAMP3+ DC	elongation_transformed	Cellpose_nuclei_dilated	0.754397	Cellpose_nuclei	0.704673
LAMP3+ DC	elongation_transformed	Cellpose_cell	0.719752	Cellpose_nuclei	0.704673
LAMP3+ DC	elongation_transformed	Voronoi	0.724912	Cellpose_nuclei	0.704673
LAMP3+ DC	elongation_transformed	watershed	0.701059	Cellpose_nuclei	0.704673
LAMP3+ DC	elongation_transformed	Baysor	0.747897	Cellpose_nuclei	0.704673
LAMP3+ DC	elongation_transformed	Baysor_no_prior	0.75212	Cellpose_nuclei	0.704673
Macrophage	elongation_transformed	Cellpose_nuclei	0.74809	Cellpose_nuclei	0.74809
Macrophage	elongation_transformed	BIDCell	0.686449	Cellpose_nuclei	0.74809
Macrophage	elongation_transformed	10x_nuclei	0.676343	Cellpose_nuclei	0.74809
Macrophage	elongation_transformed	10x	0.688148	Cellpose_nuclei	0.74809
Macrophage	elongation_transformed	JSTA	0.720851	Cellpose_nuclei	0.74809
Macrophage	elongation_transformed	Cellpose_nuclei_dilated	0.788065	Cellpose_nuclei	0.74809
Macrophage	elongation_transformed	Cellpose_cell	0.759249	Cellpose_nuclei	0.74809
Macrophage	elongation_transformed	Voronoi	0.698502	Cellpose_nuclei	0.74809
Macrophage	elongation_transformed	watershed	0.668341	Cellpose_nuclei	0.74809
Macrophage	elongation_transformed	Baysor	0.738482	Cellpose_nuclei	0.74809
Macrophage	elongation_transformed	Baysor_no_prior	0.751446	Cellpose_nuclei	0.74809
Mast cells	elongation_transformed	Cellpose_nuclei	0.801096	Cellpose_nuclei	0.801096
Mast cells	elongation_transformed	BIDCell	0.710355	Cellpose_nuclei	0.801096
Mast cells	elongation_transformed	10x_nuclei	0.717482	Cellpose_nuclei	0.801096
Mast cells	elongation_transformed	10x	0.706398	Cellpose_nuclei	0.801096
Mast cells	elongation_transformed	JSTA	0.761171	Cellpose_nuclei	0.801096
Mast cells	elongation_transformed	Cellpose_nuclei_dilated	0.849466	Cellpose_nuclei	0.801096
Mast cells	elongation_transformed	Cellpose_cell	0.829513	Cellpose_nuclei	0.801096
Mast cells	elongation_transformed	Voronoi	0.670896	Cellpose_nuclei	0.801096
Mast cells	elongation_transformed	watershed	0.67606	Cellpose_nuclei	0.801096
Mast cells	elongation_transformed	Baysor	0.738655	Cellpose_nuclei	0.801096
Mast cells	elongation_transformed	Baysor_no_prior	0.753473	Cellpose_nuclei	0.801096
Plasma	elongation_transformed	Cellpose_nuclei	0.852249	Cellpose_nuclei	0.852249
Plasma	elongation_transformed	BIDCell	0.744352	Cellpose_nuclei	0.852249
Plasma	elongation_transformed	10x_nuclei	0.806977	Cellpose_nuclei	0.852249
Plasma	elongation_transformed	10x	0.697316	Cellpose_nuclei	0.852249
Plasma	elongation_transformed	JSTA	0.720907	Cellpose_nuclei	0.852249
Plasma	elongation_transformed	Cellpose_nuclei_dilated	0.869094	Cellpose_nuclei	0.852249
Plasma	elongation_transformed	Cellpose_cell	0.839984	Cellpose_nuclei	0.852249
Plasma	elongation_transformed	Voronoi	0.689107	Cellpose_nuclei	0.852249
Plasma	elongation_transformed	watershed	0.700882	Cellpose_nuclei	0.852249
Plasma	elongation_transformed	Baysor	0.746608	Cellpose_nuclei	0.852249
Plasma	elongation_transformed	Baysor_no_prior	0.750737	Cellpose_nuclei	0.852249
SCGB2A2+ Malignant	elongation_transformed	Cellpose_nuclei	0.799173	Cellpose_nuclei	0.799173
SCGB2A2+ Malignant	elongation_transformed	BIDCell	0.737826	Cellpose_nuclei	0.799173
SCGB2A2+ Malignant	elongation_transformed	10x_nuclei	0.740386	Cellpose_nuclei	0.799173
SCGB2A2+ Malignant	elongation_transformed	10x	0.706559	Cellpose_nuclei	0.799173
SCGB2A2+ Malignant	elongation_transformed	JSTA	0.732798	Cellpose_nuclei	0.799173
SCGB2A2+ Malignant	elongation_transformed	Cellpose_nuclei_dilated	0.815769	Cellpose_nuclei	0.799173
SCGB2A2+ Malignant	elongation_transformed	Cellpose_cell	0.801253	Cellpose_nuclei	0.799173
SCGB2A2+ Malignant	elongation_transformed	Voronoi	0.730631	Cellpose_nuclei	0.799173
SCGB2A2+ Malignant	elongation_transformed	watershed	0.708643	Cellpose_nuclei	0.799173
SCGB2A2+ Malignant	elongation_transformed	Baysor	0.74162	Cellpose_nuclei	0.799173
SCGB2A2+ Malignant	elongation_transformed	Baysor_no_prior	0.762627	Cellpose_nuclei	0.799173
STAB2+ Endothelial	elongation_transformed	Cellpose_nuclei	0.655236	Cellpose_nuclei	0.655236
STAB2+ Endothelial	elongation_transformed	BIDCell	0.554275	Cellpose_nuclei	0.655236
STAB2+ Endothelial	elongation_transformed	10x_nuclei	0.56198	Cellpose_nuclei	0.655236
STAB2+ Endothelial	elongation_transformed	10x	0.700148	Cellpose_nuclei	0.655236
STAB2+ Endothelial	elongation_transformed	JSTA	0.678977	Cellpose_nuclei	0.655236
STAB2+ Endothelial	elongation_transformed	Cellpose_nuclei_dilated	0.693247	Cellpose_nuclei	0.655236
STAB2+ Endothelial	elongation_transformed	Cellpose_cell	0.688301	Cellpose_nuclei	0.655236
STAB2+ Endothelial	elongation_transformed	Voronoi	0.664143	Cellpose_nuclei	0.655236
STAB2+ Endothelial	elongation_transformed	watershed	0.633108	Cellpose_nuclei	0.655236
STAB2+ Endothelial	elongation_transformed	Baysor	0.733961	Cellpose_nuclei	0.655236
STAB2+ Endothelial	elongation_transformed	Baysor_no_prior	0.742857	Cellpose_nuclei	0.655236
unassigned	elongation_transformed	Cellpose_nuclei	0.747172	Cellpose_nuclei	0.747172
unassigned	elongation_transformed	BIDCell	0.673679	Cellpose_nuclei	0.747172
unassigned	elongation_transformed	10x_nuclei	0.671292	Cellpose_nuclei	0.747172
unassigned	elongation_transformed	10x	0.64671	Cellpose_nuclei	0.747172
unassigned	elongation_transformed	JSTA	0.72689	Cellpose_nuclei	0.747172
unassigned	elongation_transformed	Cellpose_nuclei_dilated	0.767218	Cellpose_nuclei	0.747172
unassigned	elongation_transformed	Cellpose_cell	0.684168	Cellpose_nuclei	0.747172
unassigned	elongation_transformed	Voronoi	0.702409	Cellpose_nuclei	0.747172
unassigned	elongation_transformed	watershed	0.655644	Cellpose_nuclei	0.747172
unassigned	elongation_transformed	Baysor	0.749654	Cellpose_nuclei	0.747172
unassigned	elongation_transformed	Baysor_no_prior	0.769623	Cellpose_nuclei	0.747172
VWF+ Endothelial	elongation_transformed	Cellpose_nuclei	0.696935	Cellpose_nuclei	0.696935
VWF+ Endothelial	elongation_transformed	BIDCell	0.61222	Cellpose_nuclei	0.696935
VWF+ Endothelial	elongation_transformed	10x_nuclei	0.601278	Cellpose_nuclei	0.696935
VWF+ Endothelial	elongation_transformed	10x	0.665764	Cellpose_nuclei	0.696935
VWF+ Endothelial	elongation_transformed	JSTA	0.703151	Cellpose_nuclei	0.696935
VWF+ Endothelial	elongation_transformed	Cellpose_nuclei_dilated	0.739393	Cellpose_nuclei	0.696935
VWF+ Endothelial	elongation_transformed	Cellpose_cell	0.723866	Cellpose_nuclei	0.696935
VWF+ Endothelial	elongation_transformed	Voronoi	0.675191	Cellpose_nuclei	0.696935
VWF+ Endothelial	elongation_transformed	watershed	0.659254	Cellpose_nuclei	0.696935
VWF+ Endothelial	elongation_transformed	Baysor	0.743156	Cellpose_nuclei	0.696935
VWF+ Endothelial	elongation_transformed	Baysor_no_prior	0.753183	Cellpose_nuclei	0.696935

## Sheet: Fig2e
scClassify	variable	method.x	segmented	nuclei
ACTA2+ Myoepi	elongation_transformed	Cellpose_nuclei	0.722926	0.722926
ACTA2+ Myoepi	elongation_transformed	BIDCell	0.650959	0.722926
ACTA2+ Myoepi	elongation_transformed	10x_nuclei	0.646777	0.722926
ACTA2+ Myoepi	elongation_transformed	10x	0.677523	0.722926
ACTA2+ Myoepi	elongation_transformed	JSTA	0.703628	0.722926
ACTA2+ Myoepi	elongation_transformed	Cellpose_nuclei_dilated	0.759543	0.722926
ACTA2+ Myoepi	elongation_transformed	Cellpose_cell	0.737654	0.722926
ACTA2+ Myoepi	elongation_transformed	Voronoi	0.701633	0.722926
ACTA2+ Myoepi	elongation_transformed	watershed	0.677485	0.722926
ACTA2+ Myoepi	elongation_transformed	Baysor	0.74076	0.722926
ACTA2+ Myoepi	elongation_transformed	Baysor_no_prior	0.756481	0.722926
B Cells	elongation_transformed	Cellpose_nuclei	0.836375	0.836375
B Cells	elongation_transformed	BIDCell	0.769488	0.836375
B Cells	elongation_transformed	10x_nuclei	0.782793	0.836375
B Cells	elongation_transformed	10x	0.695746	0.836375
B Cells	elongation_transformed	JSTA	0.737846	0.836375
B Cells	elongation_transformed	Cellpose_nuclei_dilated	0.851338	0.836375
B Cells	elongation_transformed	Cellpose_cell	0.827413	0.836375
B Cells	elongation_transformed	Voronoi	0.695143	0.836375
B Cells	elongation_transformed	watershed	0.696225	0.836375
B Cells	elongation_transformed	Baysor	0.744807	0.836375
B Cells	elongation_transformed	Baysor_no_prior	0.750993	0.836375
CD163+ Macrophage	elongation_transformed	Cellpose_nuclei	0.721968	0.721968
CD163+ Macrophage	elongation_transformed	BIDCell	0.660483	0.721968
CD163+ Macrophage	elongation_transformed	10x_nuclei	0.642371	0.721968
CD163+ Macrophage	elongation_transformed	10x	0.683784	0.721968
CD163+ Macrophage	elongation_transformed	JSTA	0.708923	0.721968
CD163+ Macrophage	elongation_transformed	Cellpose_nuclei_dilated	0.770029	0.721968
CD163+ Macrophage	elongation_transformed	Cellpose_cell	0.747883	0.721968
CD163+ Macrophage	elongation_transformed	Voronoi	0.665459	0.721968
CD163+ Macrophage	elongation_transformed	watershed	0.663271	0.721968
CD163+ Macrophage	elongation_transformed	Baysor	0.738213	0.721968
CD163+ Macrophage	elongation_transformed	Baysor_no_prior	0.746921	0.721968
CD4 T	elongation_transformed	Cellpose_nuclei	0.822545	0.822545
CD4 T	elongation_transformed	BIDCell	0.752474	0.822545
CD4 T	elongation_transformed	10x_nuclei	0.761405	0.822545
CD4 T	elongation_transformed	10x	0.693858	0.822545
CD4 T	elongation_transformed	JSTA	0.726177	0.822545
CD4 T	elongation_transformed	Cellpose_nuclei_dilated	0.83567	0.822545
CD4 T	elongation_transformed	Cellpose_cell	0.798413	0.822545
CD4 T	elongation_transformed	Voronoi	0.689932	0.822545
CD4 T	elongation_transformed	watershed	0.692851	0.822545
CD4 T	elongation_transformed	Baysor	0.744208	0.822545
CD4 T	elongation_transformed	Baysor_no_prior	0.748611	0.822545
CD8 T	elongation_transformed	Cellpose_nuclei	0.830749	0.830749
CD8 T	elongation_transformed	BIDCell	0.742561	0.830749
CD8 T	elongation_transformed	10x_nuclei	0.762422	0.830749
CD8 T	elongation_transformed	10x	0.690228	0.830749
CD8 T	elongation_transformed	JSTA	0.726354	0.830749
CD8 T	elongation_transformed	Cellpose_nuclei_dilated	0.848368	0.830749
CD8 T	elongation_transformed	Cellpose_cell	0.81779	0.830749
CD8 T	elongation_transformed	Voronoi	0.686632	0.830749
CD8 T	elongation_transformed	watershed	0.684349	0.830749
CD8 T	elongation_transformed	Baysor	0.737167	0.830749
CD8 T	elongation_transformed	Baysor_no_prior	0.746175	0.830749
CRABP2+ Malignant	elongation_transformed	Cellpose_nuclei	0.778324	0.778324
CRABP2+ Malignant	elongation_transformed	BIDCell	0.725282	0.778324
CRABP2+ Malignant	elongation_transformed	10x_nuclei	0.725143	0.778324
CRABP2+ Malignant	elongation_transformed	10x	0.70192	0.778324
CRABP2+ Malignant	elongation_transformed	JSTA	0.728685	0.778324
CRABP2+ Malignant	elongation_transformed	Cellpose_nuclei_dilated	0.805624	0.778324
CRABP2+ Malignant	elongation_transformed	Cellpose_cell	0.790883	0.778324
CRABP2+ Malignant	elongation_transformed	Voronoi	0.722956	0.778324
CRABP2+ Malignant	elongation_transformed	watershed	0.703642	0.778324
CRABP2+ Malignant	elongation_transformed	Baysor	0.752715	0.778324
CRABP2+ Malignant	elongation_transformed	Baysor_no_prior	0.757695	0.778324
ECM1+ Malignant	elongation_transformed	Cellpose_nuclei	0.780195	0.780195
ECM1+ Malignant	elongation_transformed	BIDCell	0.725219	0.780195
ECM1+ Malignant	elongation_transformed	10x_nuclei	0.732172	0.780195
ECM1+ Malignant	elongation_transformed	10x	0.694123	0.780195
ECM1+ Malignant	elongation_transformed	JSTA	0.725571	0.780195
ECM1+ Malignant	elongation_transformed	Cellpose_nuclei_dilated	0.804675	0.780195
ECM1+ Malignant	elongation_transformed	Cellpose_cell	0.789415	0.780195
ECM1+ Malignant	elongation_transformed	Voronoi	0.721511	0.780195
ECM1+ Malignant	elongation_transformed	watershed	0.70464	0.780195
ECM1+ Malignant	elongation_transformed	Baysor	0.742963	0.780195
ECM1+ Malignant	elongation_transformed	Baysor_no_prior	0.748945	0.780195
Firoblast	elongation_transformed	Cellpose_nuclei	0.615878	0.615878
Firoblast	elongation_transformed	BIDCell	0.560195	0.615878
Firoblast	elongation_transformed	10x_nuclei	0.529013	0.615878
Firoblast	elongation_transformed	10x	0.691614	0.615878
Firoblast	elongation_transformed	JSTA	0.706068	0.615878
Firoblast	elongation_transformed	Cellpose_nuclei_dilated	0.673731	0.615878
Firoblast	elongation_transformed	Cellpose_cell	0.667771	0.615878
Firoblast	elongation_transformed	Voronoi	0.686119	0.615878
Firoblast	elongation_transformed	watershed	0.636449	0.615878
Firoblast	elongation_transformed	Baysor	0.741528	0.615878
Firoblast	elongation_transformed	Baysor_no_prior	0.746618	0.615878
IRF7+ DC	elongation_transformed	Cellpose_nuclei	0.824013	0.824013
IRF7+ DC	elongation_transformed	BIDCell	0.7407	0.824013
IRF7+ DC	elongation_transformed	10x_nuclei	0.761864	0.824013
IRF7+ DC	elongation_transformed	10x	0.717085	0.824013
IRF7+ DC	elongation_transformed	JSTA	0.734379	0.824013
IRF7+ DC	elongation_transformed	Cellpose_nuclei_dilated	0.843763	0.824013
IRF7+ DC	elongation_transformed	Cellpose_cell	0.795086	0.824013
IRF7+ DC	elongation_transformed	Voronoi	0.685559	0.824013
IRF7+ DC	elongation_transformed	watershed	0.709671	0.824013
IRF7+ DC	elongation_transformed	Baysor	0.723852	0.824013
IRF7+ DC	elongation_transformed	Baysor_no_prior	0.74889	0.824013
KRT15+ Myoepi	elongation_transformed	Cellpose_nuclei	0.762023	0.762023
KRT15+ Myoepi	elongation_transformed	BIDCell	0.708989	0.762023
KRT15+ Myoepi	elongation_transformed	10x_nuclei	0.69247	0.762023
KRT15+ Myoepi	elongation_transformed	10x	0.663926	0.762023
KRT15+ Myoepi	elongation_transformed	JSTA	0.706835	0.762023
KRT15+ Myoepi	elongation_transformed	Cellpose_nuclei_dilated	0.792103	0.762023
KRT15+ Myoepi	elongation_transformed	Cellpose_cell	0.772164	0.762023
KRT15+ Myoepi	elongation_transformed	Voronoi	0.698508	0.762023
KRT15+ Myoepi	elongation_transformed	watershed	0.697184	0.762023
KRT15+ Myoepi	elongation_transformed	Baysor	0.740541	0.762023
KRT15+ Myoepi	elongation_transformed	Baysor_no_prior	0.756707	0.762023
LAMP3+ DC	elongation_transformed	Cellpose_nuclei	0.704673	0.704673
LAMP3+ DC	elongation_transformed	BIDCell	0.680369	0.704673
LAMP3+ DC	elongation_transformed	10x_nuclei	0.619201	0.704673
LAMP3+ DC	elongation_transformed	10x	0.689094	0.704673
LAMP3+ DC	elongation_transformed	JSTA	0.719799	0.704673
LAMP3+ DC	elongation_transformed	Cellpose_nuclei_dilated	0.754397	0.704673
LAMP3+ DC	elongation_transformed	Cellpose_cell	0.719752	0.704673
LAMP3+ DC	elongation_transformed	Voronoi	0.724912	0.704673
LAMP3+ DC	elongation_transformed	watershed	0.701059	0.704673
LAMP3+ DC	elongation_transformed	Baysor	0.747897	0.704673
LAMP3+ DC	elongation_transformed	Baysor_no_prior	0.75212	0.704673
Macrophage	elongation_transformed	Cellpose_nuclei	0.74809	0.74809
Macrophage	elongation_transformed	BIDCell	0.686449	0.74809
Macrophage	elongation_transformed	10x_nuclei	0.676343	0.74809
Macrophage	elongation_transformed	10x	0.688148	0.74809
Macrophage	elongation_transformed	JSTA	0.720851	0.74809
Macrophage	elongation_transformed	Cellpose_nuclei_dilated	0.788065	0.74809
Macrophage	elongation_transformed	Cellpose_cell	0.759249	0.74809
Macrophage	elongation_transformed	Voronoi	0.698502	0.74809
Macrophage	elongation_transformed	watershed	0.668341	0.74809
Macrophage	elongation_transformed	Baysor	0.738482	0.74809
Macrophage	elongation_transformed	Baysor_no_prior	0.751446	0.74809
Mast cells	elongation_transformed	Cellpose_nuclei	0.801096	0.801096
Mast cells	elongation_transformed	BIDCell	0.710355	0.801096
Mast cells	elongation_transformed	10x_nuclei	0.717482	0.801096
Mast cells	elongation_transformed	10x	0.706398	0.801096
Mast cells	elongation_transformed	JSTA	0.761171	0.801096
Mast cells	elongation_transformed	Cellpose_nuclei_dilated	0.849466	0.801096
Mast cells	elongation_transformed	Cellpose_cell	0.829513	0.801096
Mast cells	elongation_transformed	Voronoi	0.670896	0.801096
Mast cells	elongation_transformed	watershed	0.67606	0.801096
Mast cells	elongation_transformed	Baysor	0.738655	0.801096
Mast cells	elongation_transformed	Baysor_no_prior	0.753473	0.801096
Plasma	elongation_transformed	Cellpose_nuclei	0.852249	0.852249
Plasma	elongation_transformed	BIDCell	0.744352	0.852249
Plasma	elongation_transformed	10x_nuclei	0.806977	0.852249
Plasma	elongation_transformed	10x	0.697316	0.852249
Plasma	elongation_transformed	JSTA	0.720907	0.852249
Plasma	elongation_transformed	Cellpose_nuclei_dilated	0.869094	0.852249
Plasma	elongation_transformed	Cellpose_cell	0.839984	0.852249
Plasma	elongation_transformed	Voronoi	0.689107	0.852249
Plasma	elongation_transformed	watershed	0.700882	0.852249
Plasma	elongation_transformed	Baysor	0.746608	0.852249
Plasma	elongation_transformed	Baysor_no_prior	0.750737	0.852249
SCGB2A2+ Malignant	elongation_transformed	Cellpose_nuclei	0.799173	0.799173
SCGB2A2+ Malignant	elongation_transformed	BIDCell	0.737826	0.799173
SCGB2A2+ Malignant	elongation_transformed	10x_nuclei	0.740386	0.799173
SCGB2A2+ Malignant	elongation_transformed	10x	0.706559	0.799173
SCGB2A2+ Malignant	elongation_transformed	JSTA	0.732798	0.799173
SCGB2A2+ Malignant	elongation_transformed	Cellpose_nuclei_dilated	0.815769	0.799173
SCGB2A2+ Malignant	elongation_transformed	Cellpose_cell	0.801253	0.799173
SCGB2A2+ Malignant	elongation_transformed	Voronoi	0.730631	0.799173
SCGB2A2+ Malignant	elongation_transformed	watershed	0.708643	0.799173
SCGB2A2+ Malignant	elongation_transformed	Baysor	0.74162	0.799173
SCGB2A2+ Malignant	elongation_transformed	Baysor_no_prior	0.762627	0.799173
STAB2+ Endothelial	elongation_transformed	Cellpose_nuclei	0.655236	0.655236
STAB2+ Endothelial	elongation_transformed	BIDCell	0.554275	0.655236
STAB2+ Endothelial	elongation_transformed	10x_nuclei	0.56198	0.655236
STAB2+ Endothelial	elongation_transformed	10x	0.700148	0.655236
STAB2+ Endothelial	elongation_transformed	JSTA	0.678977	0.655236
STAB2+ Endothelial	elongation_transformed	Cellpose_nuclei_dilated	0.693247	0.655236
STAB2+ Endothelial	elongation_transformed	Cellpose_cell	0.688301	0.655236
STAB2+ Endothelial	elongation_transformed	Voronoi	0.664143	0.655236
STAB2+ Endothelial	elongation_transformed	watershed	0.633108	0.655236
STAB2+ Endothelial	elongation_transformed	Baysor	0.733961	0.655236
STAB2+ Endothelial	elongation_transformed	Baysor_no_prior	0.742857	0.655236
unassigned	elongation_transformed	Cellpose_nuclei	0.747172	0.747172
unassigned	elongation_transformed	BIDCell	0.673679	0.747172
unassigned	elongation_transformed	10x_nuclei	0.671292	0.747172
unassigned	elongation_transformed	10x	0.64671	0.747172
unassigned	elongation_transformed	JSTA	0.72689	0.747172
unassigned	elongation_transformed	Cellpose_nuclei_dilated	0.767218	0.747172
unassigned	elongation_transformed	Cellpose_cell	0.684168	0.747172
unassigned	elongation_transformed	Voronoi	0.702409	0.747172
unassigned	elongation_transformed	watershed	0.655644	0.747172
unassigned	elongation_transformed	Baysor	0.749654	0.747172
unassigned	elongation_transformed	Baysor_no_prior	0.769623	0.747172
VWF+ Endothelial	elongation_transformed	Cellpose_nuclei	0.696935	0.696935
VWF+ Endothelial	elongation_transformed	BIDCell	0.61222	0.696935
VWF+ Endothelial	elongation_transformed	10x_nuclei	0.601278	0.696935
VWF+ Endothelial	elongation_transformed	10x	0.665764	0.696935
VWF+ Endothelial	elongation_transformed	JSTA	0.703151	0.696935
VWF+ Endothelial	elongation_transformed	Cellpose_nuclei_dilated	0.739393	0.696935
VWF+ Endothelial	elongation_transformed	Cellpose_cell	0.723866	0.696935
VWF+ Endothelial	elongation_transformed	Voronoi	0.675191	0.696935
VWF+ Endothelial	elongation_transformed	watershed	0.659254	0.696935
VWF+ Endothelial	elongation_transformed	Baysor	0.743156	0.696935
VWF+ Endothelial	elongation_transformed	Baysor_no_prior	0.753183	0.696935

## Sheet: Fig2f
	cor	method
Cellpose_nuclei	1	Cellpose_nuclei
BIDCell	0.951901	BIDCell
10x_nuclei	0.992557	10x_nuclei
10x	0.327226	10x
JSTA	0.705108	JSTA
Cellpose_nuclei_dilated	0.987604	Cellpose_nuclei_dilated
Cellpose_cell	0.919417	Cellpose_cell
Voronoi	0.190059	Voronoi
watershed	0.760705	watershed
Baysor	-0.00150635	Baysor
Baysor_no_prior	0.134215	Baysor_no_prior

## Sheet: Fig3a-b
method	total_transcripts	total_genes	mean_cor_correlation	mean_exprsPct_correlation
Cellpose_nuclei	109.194	46.5629	0.817729	0.863989
BIDCell	219.84	64.3175	0.777559	0.852754
10x_nuclei	93.5649	41.0336	0.836538	0.869241
10x	199.809	65.786	0.759568	0.830216
JSTA	277.939	77.8779	0.733203	0.818807
Cellpose_nuclei_dilated	145.607	55.1614	0.794393	0.855692
Cellpose_cell	156.11	56.5096	0.792929	0.856386
Voronoi	321.547	85.9826	0.713084	0.803594
watershed	276.298	76.8732	0.740311	0.823375
Baysor_no_prior	122.511	43.2237	0.821678	0.871105

## Sheet: Fig3c
	BIDCell
Macrophage	0.0709149
Plasma	0.029938
VWF+ Endothelial	0.066447
ACTA2+ Myoepi	0.0272243
CRABP2+ Malignant	0.0747432
Firoblast	0.137856
CD4 T	0.147936
SCGB2A2+ Malignant	0.0840376
ECM1+ Malignant	0.208713
CD163+ Macrophage	0.0432836
STAB2+ Endothelial	0.00201589
B Cells	0.0216903
CD8 T	0.061194
IRF7+ DC	0.004371
Mast cells	0.00296569
LAMP3+ DC	0.0015313
KRT15+ Myoepi	0.0151386

## Sheet: Fig3d
celltype	method.x	positive_F1.x	method.y	positive_F1.y
ACTA2+ Myoepi	BIDCell	0.458835	10x	0.464584
B Cells	BIDCell	0.252749	10x	0.238067
CD163+ Macrophage	BIDCell	0.358995	10x	0.337235
CD4 T	BIDCell	0.299184	10x	0.277876
CD8 T	BIDCell	0.308942	10x	0.283946
CRABP2+ Malignant	BIDCell	0.464282	10x	0.450981
ECM1+ Malignant	BIDCell	0.394471	10x	0.383533
Firoblast	BIDCell	0.37556	10x	0.34547
IRF7+ DC	BIDCell	0.367659	10x	0.36611
KRT15+ Myoepi	BIDCell	0.376646	10x	0.375988
LAMP3+ DC	BIDCell	0.350381	10x	0.337369
Macrophage	BIDCell	0.284752	10x	0.268946
Mast cells	BIDCell	0.266518	10x	0.237391
Plasma	BIDCell	0.40345	10x	0.385773
SCGB2A2+ Malignant	BIDCell	0.482463	10x	0.477812
STAB2+ Endothelial	BIDCell	0.322586	10x	0.320949
VWF+ Endothelial	BIDCell	0.354719	10x	0.34248

## Sheet: Fig3e
distance_bin	marker	value	celltype	method	case
[0,10]	CD3D	0.0906843	B Cells	BIDCell	CD3D in B Cells
(10,20]	CD3D	0.0359195	B Cells	BIDCell	CD3D in B Cells
(20,30]	CD3D	0.0519481	B Cells	BIDCell	CD3D in B Cells
(30,40]	CD3D	0.027027	B Cells	BIDCell	CD3D in B Cells
(40,50]	CD3D	0	B Cells	BIDCell	CD3D in B Cells
[0,10]	CD3D	0.0927536	B Cells	Cellpose_cell	CD3D in B Cells
(10,20]	CD3D	0.0814419	B Cells	Cellpose_cell	CD3D in B Cells
(20,30]	CD3D	0.0569948	B Cells	Cellpose_cell	CD3D in B Cells
(30,40]	CD3D	0.04	B Cells	Cellpose_cell	CD3D in B Cells
(40,50]	CD3D	0	B Cells	Cellpose_cell	CD3D in B Cells
[0,10]	CD3D	0.119318	B Cells	Cellpose_nuclei_dilated	CD3D in B Cells
(10,20]	CD3D	0.0453297	B Cells	Cellpose_nuclei_dilated	CD3D in B Cells
(20,30]	CD3D	0.0705882	B Cells	Cellpose_nuclei_dilated	CD3D in B Cells
(30,40]	CD3D	0	B Cells	Cellpose_nuclei_dilated	CD3D in B Cells
(40,50]	CD3D	0	B Cells	Cellpose_nuclei_dilated	CD3D in B Cells
[0,10]	CD3D	0.14963	B Cells	JSTA	CD3D in B Cells
(10,20]	CD3D	0.106383	B Cells	JSTA	CD3D in B Cells
(20,30]	CD3D	0.0990991	B Cells	JSTA	CD3D in B Cells
(30,40]	CD3D	0.097561	B Cells	JSTA	CD3D in B Cells
(40,50]	CD3D	0.142857	B Cells	JSTA	CD3D in B Cells
[0,10]	CD3D	0.161987	B Cells	Voronoi	CD3D in B Cells
(10,20]	CD3D	0.127083	B Cells	Voronoi	CD3D in B Cells
(20,30]	CD3D	0.128571	B Cells	Voronoi	CD3D in B Cells
(30,40]	CD3D	0.0833333	B Cells	Voronoi	CD3D in B Cells
(40,50]	CD3D	0.0833333	B Cells	Voronoi	CD3D in B Cells
[0,10]	CD3D	0.117177	B Cells	watershed	CD3D in B Cells
(10,20]	CD3D	0.109635	B Cells	watershed	CD3D in B Cells
(20,30]	CD3D	0.15	B Cells	watershed	CD3D in B Cells
(30,40]	CD3D	0	B Cells	watershed	CD3D in B Cells
(40,50]	CD3D	0.1	B Cells	watershed	CD3D in B Cells
[0,10]	CD3D	0.0849633	B Cells	10x	CD3D in B Cells
(10,20]	CD3D	0.100728	B Cells	10x	CD3D in B Cells
(20,30]	CD3D	0.104839	B Cells	10x	CD3D in B Cells
(30,40]	CD3D	0.0212766	B Cells	10x	CD3D in B Cells
(40,50]	CD3D	0	B Cells	10x	CD3D in B Cells
[0,10]	CD3E	0.283594	B Cells	BIDCell	CD3E in B Cells
(10,20]	CD3E	0.149425	B Cells	BIDCell	CD3E in B Cells
(20,30]	CD3E	0.0714286	B Cells	BIDCell	CD3E in B Cells
(30,40]	CD3E	0.0810811	B Cells	BIDCell	CD3E in B Cells
(40,50]	CD3E	0.114286	B Cells	BIDCell	CD3E in B Cells
[0,10]	CD3E	0.257971	B Cells	Cellpose_cell	CD3E in B Cells
(10,20]	CD3E	0.218959	B Cells	Cellpose_cell	CD3E in B Cells
(20,30]	CD3E	0.0932642	B Cells	Cellpose_cell	CD3E in B Cells
(30,40]	CD3E	0.0666667	B Cells	Cellpose_cell	CD3E in B Cells
(40,50]	CD3E	0.0754717	B Cells	Cellpose_cell	CD3E in B Cells
[0,10]	CD3E	0.342803	B Cells	Cellpose_nuclei_dilated	CD3E in B Cells
(10,20]	CD3E	0.152473	B Cells	Cellpose_nuclei_dilated	CD3E in B Cells
(20,30]	CD3E	0.0764706	B Cells	Cellpose_nuclei_dilated	CD3E in B Cells
(30,40]	CD3E	0.0361446	B Cells	Cellpose_nuclei_dilated	CD3E in B Cells
(40,50]	CD3E	0.0666667	B Cells	Cellpose_nuclei_dilated	CD3E in B Cells
[0,10]	CD3E	0.405926	B Cells	JSTA	CD3E in B Cells
(10,20]	CD3E	0.312602	B Cells	JSTA	CD3E in B Cells
(20,30]	CD3E	0.243243	B Cells	JSTA	CD3E in B Cells
(30,40]	CD3E	0.268293	B Cells	JSTA	CD3E in B Cells
(40,50]	CD3E	0.321429	B Cells	JSTA	CD3E in B Cells
[0,10]	CD3E	0.423326	B Cells	Voronoi	CD3E in B Cells
(10,20]	CD3E	0.341667	B Cells	Voronoi	CD3E in B Cells
(20,30]	CD3E	0.3	B Cells	Voronoi	CD3E in B Cells
(30,40]	CD3E	0.208333	B Cells	Voronoi	CD3E in B Cells
(40,50]	CD3E	0.5	B Cells	Voronoi	CD3E in B Cells
[0,10]	CD3E	0.371505	B Cells	watershed	CD3E in B Cells
(10,20]	CD3E	0.303987	B Cells	watershed	CD3E in B Cells
(20,30]	CD3E	0.2125	B Cells	watershed	CD3E in B Cells
(30,40]	CD3E	0.0714286	B Cells	watershed	CD3E in B Cells
(40,50]	CD3E	0.05	B Cells	watershed	CD3E in B Cells
[0,10]	CD3E	0.277506	B Cells	10x	CD3E in B Cells
(10,20]	CD3E	0.234223	B Cells	10x	CD3E in B Cells
(20,30]	CD3E	0.241935	B Cells	10x	CD3E in B Cells
(30,40]	CD3E	0.0638298	B Cells	10x	CD3E in B Cells
(40,50]	CD3E	0.217391	B Cells	10x	CD3E in B Cells
[0,10]	CD3G	0.0972795	B Cells	BIDCell	CD3G in B Cells
(10,20]	CD3G	0.0402299	B Cells	BIDCell	CD3G in B Cells
(20,30]	CD3G	0.0324675	B Cells	BIDCell	CD3G in B Cells
(30,40]	CD3G	0.027027	B Cells	BIDCell	CD3G in B Cells
(40,50]	CD3G	0.0571429	B Cells	BIDCell	CD3G in B Cells
[0,10]	CD3G	0.0782609	B Cells	Cellpose_cell	CD3G in B Cells
(10,20]	CD3G	0.0667557	B Cells	Cellpose_cell	CD3G in B Cells
(20,30]	CD3G	0.0414508	B Cells	Cellpose_cell	CD3G in B Cells
(30,40]	CD3G	0.0533333	B Cells	Cellpose_cell	CD3G in B Cells
(40,50]	CD3G	0.0566038	B Cells	Cellpose_cell	CD3G in B Cells
[0,10]	CD3G	0.129735	B Cells	Cellpose_nuclei_dilated	CD3G in B Cells
(10,20]	CD3G	0.032967	B Cells	Cellpose_nuclei_dilated	CD3G in B Cells
(20,30]	CD3G	0.0176471	B Cells	Cellpose_nuclei_dilated	CD3G in B Cells
(30,40]	CD3G	0.060241	B Cells	Cellpose_nuclei_dilated	CD3G in B Cells
(40,50]	CD3G	0.0444444	B Cells	Cellpose_nuclei_dilated	CD3G in B Cells
[0,10]	CD3G	0.16	B Cells	JSTA	CD3G in B Cells
(10,20]	CD3G	0.0981997	B Cells	JSTA	CD3G in B Cells
(20,30]	CD3G	0.117117	B Cells	JSTA	CD3G in B Cells
(30,40]	CD3G	0.097561	B Cells	JSTA	CD3G in B Cells
(40,50]	CD3G	0.285714	B Cells	JSTA	CD3G in B Cells
[0,10]	CD3G	0.157667	B Cells	Voronoi	CD3G in B Cells
(10,20]	CD3G	0.0979167	B Cells	Voronoi	CD3G in B Cells
(20,30]	CD3G	0.128571	B Cells	Voronoi	CD3G in B Cells
(30,40]	CD3G	0.166667	B Cells	Voronoi	CD3G in B Cells
(40,50]	CD3G	0.25	B Cells	Voronoi	CD3G in B Cells
[0,10]	CD3G	0.135819	B Cells	watershed	CD3G in B Cells
(10,20]	CD3G	0.109635	B Cells	watershed	CD3G in B Cells
(20,30]	CD3G	0.15	B Cells	watershed	CD3G in B Cells
(30,40]	CD3G	0	B Cells	watershed	CD3G in B Cells
(40,50]	CD3G	0.05	B Cells	watershed	CD3G in B Cells
[0,10]	CD3G	0.0947433	B Cells	10x	CD3G in B Cells
(10,20]	CD3G	0.0643204	B Cells	10x	CD3G in B Cells
(20,30]	CD3G	0.0887097	B Cells	10x	CD3G in B Cells
(30,40]	CD3G	0.148936	B Cells	10x	CD3G in B Cells
(40,50]	CD3G	0.0869565	B Cells	10x	CD3G in B Cells
[0,10]	CD4	0.260511	B Cells	BIDCell	CD4 in B Cells
(10,20]	CD4	0.262931	B Cells	BIDCell	CD4 in B Cells
(20,30]	CD4	0.155844	B Cells	BIDCell	CD4 in B Cells
(30,40]	CD4	0.162162	B Cells	BIDCell	CD4 in B Cells
(40,50]	CD4	0.257143	B Cells	BIDCell	CD4 in B Cells
[0,10]	CD4	0.281159	B Cells	Cellpose_cell	CD4 in B Cells
(10,20]	CD4	0.29773	B Cells	Cellpose_cell	CD4 in B Cells
(20,30]	CD4	0.165803	B Cells	Cellpose_cell	CD4 in B Cells
(30,40]	CD4	0.12	B Cells	Cellpose_cell	CD4 in B Cells
(40,50]	CD4	0.0943396	B Cells	Cellpose_cell	CD4 in B Cells
[0,10]	CD4	0.33428	B Cells	Cellpose_nuclei_dilated	CD4 in B Cells
(10,20]	CD4	0.278846	B Cells	Cellpose_nuclei_dilated	CD4 in B Cells
(20,30]	CD4	0.182353	B Cells	Cellpose_nuclei_dilated	CD4 in B Cells
(30,40]	CD4	0.0843373	B Cells	Cellpose_nuclei_dilated	CD4 in B Cells
(40,50]	CD4	0.133333	B Cells	Cellpose_nuclei_dilated	CD4 in B Cells
[0,10]	CD4	0.343704	B Cells	JSTA	CD4 in B Cells
(10,20]	CD4	0.381342	B Cells	JSTA	CD4 in B Cells
(20,30]	CD4	0.351351	B Cells	JSTA	CD4 in B Cells
(30,40]	CD4	0.317073	B Cells	JSTA	CD4 in B Cells
(40,50]	CD4	0.214286	B Cells	JSTA	CD4 in B Cells
[0,10]	CD4	0.412527	B Cells	Voronoi	CD4 in B Cells
(10,20]	CD4	0.40625	B Cells	Voronoi	CD4 in B Cells
(20,30]	CD4	0.5	B Cells	Voronoi	CD4 in B Cells
(30,40]	CD4	0.416667	B Cells	Voronoi	CD4 in B Cells
(40,50]	CD4	0.5	B Cells	Voronoi	CD4 in B Cells
[0,10]	CD4	0.363515	B Cells	watershed	CD4 in B Cells
(10,20]	CD4	0.416944	B Cells	watershed	CD4 in B Cells
(20,30]	CD4	0.275	B Cells	watershed	CD4 in B Cells
(30,40]	CD4	0.214286	B Cells	watershed	CD4 in B Cells
(40,50]	CD4	0.4	B Cells	watershed	CD4 in B Cells
[0,10]	CD4	0.306846	B Cells	10x	CD4 in B Cells
(10,20]	CD4	0.362864	B Cells	10x	CD4 in B Cells
(20,30]	CD4	0.322581	B Cells	10x	CD4 in B Cells
(30,40]	CD4	0.404255	B Cells	10x	CD4 in B Cells
(40,50]	CD4	0.304348	B Cells	10x	CD4 in B Cells
[0,10]	CD79A	0.0951009	CD4 T|CD8 T	BIDCell	CD79A in CD4 T|CD8 T
(10,20]	CD79A	0.053281	CD4 T|CD8 T	BIDCell	CD79A in CD4 T|CD8 T
(20,30]	CD79A	0.0389864	CD4 T|CD8 T	BIDCell	CD79A in CD4 T|CD8 T
(30,40]	CD79A	0.0338248	CD4 T|CD8 T	BIDCell	CD79A in CD4 T|CD8 T
(40,50]	CD79A	0.0345596	CD4 T|CD8 T	BIDCell	CD79A in CD4 T|CD8 T
[0,10]	CD79A	0.0878553	CD4 T|CD8 T	Cellpose_cell	CD79A in CD4 T|CD8 T
(10,20]	CD79A	0.102291	CD4 T|CD8 T	Cellpose_cell	CD79A in CD4 T|CD8 T
(20,30]	CD79A	0.102244	CD4 T|CD8 T	Cellpose_cell	CD79A in CD4 T|CD8 T
(30,40]	CD79A	0.0614869	CD4 T|CD8 T	Cellpose_cell	CD79A in CD4 T|CD8 T
(40,50]	CD79A	0.052597	CD4 T|CD8 T	Cellpose_cell	CD79A in CD4 T|CD8 T
[0,10]	CD79A	0.150401	CD4 T|CD8 T	Cellpose_nuclei_dilated	CD79A in CD4 T|CD8 T
(10,20]	CD79A	0.0696721	CD4 T|CD8 T	Cellpose_nuclei_dilated	CD79A in CD4 T|CD8 T
(20,30]	CD79A	0.0531978	CD4 T|CD8 T	Cellpose_nuclei_dilated	CD79A in CD4 T|CD8 T
(30,40]	CD79A	0.040961	CD4 T|CD8 T	Cellpose_nuclei_dilated	CD79A in CD4 T|CD8 T
(40,50]	CD79A	0.034919	CD4 T|CD8 T	Cellpose_nuclei_dilated	CD79A in CD4 T|CD8 T
[0,10]	CD79A	0.143007	CD4 T|CD8 T	JSTA	CD79A in CD4 T|CD8 T
(10,20]	CD79A	0.114286	CD4 T|CD8 T	JSTA	CD79A in CD4 T|CD8 T
(20,30]	CD79A	0.075228	CD4 T|CD8 T	JSTA	CD79A in CD4 T|CD8 T
(30,40]	CD79A	0.0650214	CD4 T|CD8 T	JSTA	CD79A in CD4 T|CD8 T
(40,50]	CD79A	0.0507956	CD4 T|CD8 T	JSTA	CD79A in CD4 T|CD8 T
[0,10]	CD79A	0.182997	CD4 T|CD8 T	Voronoi	CD79A in CD4 T|CD8 T
(10,20]	CD79A	0.130487	CD4 T|CD8 T	Voronoi	CD79A in CD4 T|CD8 T
(20,30]	CD79A	0.0961857	CD4 T|CD8 T	Voronoi	CD79A in CD4 T|CD8 T
(30,40]	CD79A	0.0907248	CD4 T|CD8 T	Voronoi	CD79A in CD4 T|CD8 T
(40,50]	CD79A	0.0695053	CD4 T|CD8 T	Voronoi	CD79A in CD4 T|CD8 T
[0,10]	CD79A	0.144809	CD4 T|CD8 T	watershed	CD79A in CD4 T|CD8 T
(10,20]	CD79A	0.0937201	CD4 T|CD8 T	watershed	CD79A in CD4 T|CD8 T
(20,30]	CD79A	0.0700861	CD4 T|CD8 T	watershed	CD79A in CD4 T|CD8 T
(30,40]	CD79A	0.0603015	CD4 T|CD8 T	watershed	CD79A in CD4 T|CD8 T
(40,50]	CD79A	0.0540541	CD4 T|CD8 T	watershed	CD79A in CD4 T|CD8 T
[0,10]	CD79A	0.0694981	CD4 T|CD8 T	10x	CD79A in CD4 T|CD8 T
(10,20]	CD79A	0.0409717	CD4 T|CD8 T	10x	CD79A in CD4 T|CD8 T
(20,30]	CD79A	0.0383795	CD4 T|CD8 T	10x	CD79A in CD4 T|CD8 T
(30,40]	CD79A	0.0288282	CD4 T|CD8 T	10x	CD79A in CD4 T|CD8 T
(40,50]	CD79A	0.0259146	CD4 T|CD8 T	10x	CD79A in CD4 T|CD8 T
[0,10]	CD79B	0.0489914	CD4 T|CD8 T	BIDCell	CD79B in CD4 T|CD8 T
(10,20]	CD79B	0.0272013	CD4 T|CD8 T	BIDCell	CD79B in CD4 T|CD8 T
(20,30]	CD79B	0.0253411	CD4 T|CD8 T	BIDCell	CD79B in CD4 T|CD8 T
(30,40]	CD79B	0.0225499	CD4 T|CD8 T	BIDCell	CD79B in CD4 T|CD8 T
(40,50]	CD79B	0.0195095	CD4 T|CD8 T	BIDCell	CD79B in CD4 T|CD8 T
[0,10]	CD79B	0.0490956	CD4 T|CD8 T	Cellpose_cell	CD79B in CD4 T|CD8 T
(10,20]	CD79B	0.0596697	CD4 T|CD8 T	Cellpose_cell	CD79B in CD4 T|CD8 T
(20,30]	CD79B	0.0478803	CD4 T|CD8 T	Cellpose_cell	CD79B in CD4 T|CD8 T
(30,40]	CD79B	0.0413639	CD4 T|CD8 T	Cellpose_cell	CD79B in CD4 T|CD8 T
(40,50]	CD79B	0.0276134	CD4 T|CD8 T	Cellpose_cell	CD79B in CD4 T|CD8 T
[0,10]	CD79B	0.0741979	CD4 T|CD8 T	Cellpose_nuclei_dilated	CD79B in CD4 T|CD8 T
(10,20]	CD79B	0.0363388	CD4 T|CD8 T	Cellpose_nuclei_dilated	CD79B in CD4 T|CD8 T
(20,30]	CD79B	0.0319785	CD4 T|CD8 T	Cellpose_nuclei_dilated	CD79B in CD4 T|CD8 T
(30,40]	CD79B	0.0228436	CD4 T|CD8 T	Cellpose_nuclei_dilated	CD79B in CD4 T|CD8 T
(40,50]	CD79B	0.0172065	CD4 T|CD8 T	Cellpose_nuclei_dilated	CD79B in CD4 T|CD8 T
[0,10]	CD79B	0.0820189	CD4 T|CD8 T	JSTA	CD79B in CD4 T|CD8 T
(10,20]	CD79B	0.0487395	CD4 T|CD8 T	JSTA	CD79B in CD4 T|CD8 T
(20,30]	CD79B	0.0417933	CD4 T|CD8 T	JSTA	CD79B in CD4 T|CD8 T
(30,40]	CD79B	0.0393925	CD4 T|CD8 T	JSTA	CD79B in CD4 T|CD8 T
(40,50]	CD79B	0.0244798	CD4 T|CD8 T	JSTA	CD79B in CD4 T|CD8 T
[0,10]	CD79B	0.103746	CD4 T|CD8 T	Voronoi	CD79B in CD4 T|CD8 T
(10,20]	CD79B	0.0574621	CD4 T|CD8 T	Voronoi	CD79B in CD4 T|CD8 T
(20,30]	CD79B	0.0447761	CD4 T|CD8 T	Voronoi	CD79B in CD4 T|CD8 T
(30,40]	CD79B	0.045109	CD4 T|CD8 T	Voronoi	CD79B in CD4 T|CD8 T
(40,50]	CD79B	0.0369443	CD4 T|CD8 T	Voronoi	CD79B in CD4 T|CD8 T
[0,10]	CD79B	0.0628415	CD4 T|CD8 T	watershed	CD79B in CD4 T|CD8 T
(10,20]	CD79B	0.0404845	CD4 T|CD8 T	watershed	CD79B in CD4 T|CD8 T
(20,30]	CD79B	0.036805	CD4 T|CD8 T	watershed	CD79B in CD4 T|CD8 T
(30,40]	CD79B	0.0338054	CD4 T|CD8 T	watershed	CD79B in CD4 T|CD8 T
(40,50]	CD79B	0.0198198	CD4 T|CD8 T	watershed	CD79B in CD4 T|CD8 T
[0,10]	CD79B	0.030186	CD4 T|CD8 T	10x	CD79B in CD4 T|CD8 T
(10,20]	CD79B	0.0241117	CD4 T|CD8 T	10x	CD79B in CD4 T|CD8 T
(20,30]	CD79B	0.0223881	CD4 T|CD8 T	10x	CD79B in CD4 T|CD8 T
(30,40]	CD79B	0.0175964	CD4 T|CD8 T	10x	CD79B in CD4 T|CD8 T
(40,50]	CD79B	0.0208333	CD4 T|CD8 T	10x	CD79B in CD4 T|CD8 T
[0,10]	CD8A	0.145095	B Cells	BIDCell	CD8A in B Cells
(10,20]	CD8A	0.0862069	B Cells	BIDCell	CD8A in B Cells
(20,30]	CD8A	0.0779221	B Cells	BIDCell	CD8A in B Cells
(30,40]	CD8A	0.0945946	B Cells	BIDCell	CD8A in B Cells
(40,50]	CD8A	0.0571429	B Cells	BIDCell	CD8A in B Cells
[0,10]	CD8A	0.144928	B Cells	Cellpose_cell	CD8A in B Cells
(10,20]	CD8A	0.137517	B Cells	Cellpose_cell	CD8A in B Cells
(20,30]	CD8A	0.0673575	B Cells	Cellpose_cell	CD8A in B Cells
(30,40]	CD8A	0.0533333	B Cells	Cellpose_cell	CD8A in B Cells
(40,50]	CD8A	0	B Cells	Cellpose_cell	CD8A in B Cells
[0,10]	CD8A	0.172348	B Cells	Cellpose_nuclei_dilated	CD8A in B Cells
(10,20]	CD8A	0.0892857	B Cells	Cellpose_nuclei_dilated	CD8A in B Cells
(20,30]	CD8A	0.0411765	B Cells	Cellpose_nuclei_dilated	CD8A in B Cells
(30,40]	CD8A	0.0361446	B Cells	Cellpose_nuclei_dilated	CD8A in B Cells
(40,50]	CD8A	0	B Cells	Cellpose_nuclei_dilated	CD8A in B Cells
[0,10]	CD8A	0.188148	B Cells	JSTA	CD8A in B Cells
(10,20]	CD8A	0.168576	B Cells	JSTA	CD8A in B Cells
(20,30]	CD8A	0.117117	B Cells	JSTA	CD8A in B Cells
(30,40]	CD8A	0.146341	B Cells	JSTA	CD8A in B Cells
(40,50]	CD8A	0.107143	B Cells	JSTA	CD8A in B Cells
[0,10]	CD8A	0.196544	B Cells	Voronoi	CD8A in B Cells
(10,20]	CD8A	0.204167	B Cells	Voronoi	CD8A in B Cells
(20,30]	CD8A	0.185714	B Cells	Voronoi	CD8A in B Cells
(30,40]	CD8A	0.208333	B Cells	Voronoi	CD8A in B Cells
(40,50]	CD8A	0.0833333	B Cells	Voronoi	CD8A in B Cells
[0,10]	CD8A	0.18775	B Cells	watershed	CD8A in B Cells
(10,20]	CD8A	0.171096	B Cells	watershed	CD8A in B Cells
(20,30]	CD8A	0.225	B Cells	watershed	CD8A in B Cells
(30,40]	CD8A	0.119048	B Cells	watershed	CD8A in B Cells
(40,50]	CD8A	0.1	B Cells	watershed	CD8A in B Cells
[0,10]	CD8A	0.140587	B Cells	10x	CD8A in B Cells
(10,20]	CD8A	0.139563	B Cells	10x	CD8A in B Cells
(20,30]	CD8A	0.104839	B Cells	10x	CD8A in B Cells
(30,40]	CD8A	0.0851064	B Cells	10x	CD8A in B Cells
(40,50]	CD8A	0.173913	B Cells	10x	CD8A in B Cells
[0,10]	CD8B	0.0560594	B Cells	BIDCell	CD8B in B Cells
(10,20]	CD8B	0.0272989	B Cells	BIDCell	CD8B in B Cells
(20,30]	CD8B	0.025974	B Cells	BIDCell	CD8B in B Cells
(30,40]	CD8B	0.108108	B Cells	BIDCell	CD8B in B Cells
(40,50]	CD8B	0.0571429	B Cells	BIDCell	CD8B in B Cells
[0,10]	CD8B	0.0521739	B Cells	Cellpose_cell	CD8B in B Cells
(10,20]	CD8B	0.0520694	B Cells	Cellpose_cell	CD8B in B Cells
(20,30]	CD8B	0.0207254	B Cells	Cellpose_cell	CD8B in B Cells
(30,40]	CD8B	0.0933333	B Cells	Cellpose_cell	CD8B in B Cells
(40,50]	CD8B	0.0188679	B Cells	Cellpose_cell	CD8B in B Cells
[0,10]	CD8B	0.0681818	B Cells	Cellpose_nuclei_dilated	CD8B in B Cells
(10,20]	CD8B	0.0315934	B Cells	Cellpose_nuclei_dilated	CD8B in B Cells
(20,30]	CD8B	0.0176471	B Cells	Cellpose_nuclei_dilated	CD8B in B Cells
(30,40]	CD8B	0.060241	B Cells	Cellpose_nuclei_dilated	CD8B in B Cells
(40,50]	CD8B	0	B Cells	Cellpose_nuclei_dilated	CD8B in B Cells
[0,10]	CD8B	0.0681481	B Cells	JSTA	CD8B in B Cells
(10,20]	CD8B	0.0900164	B Cells	JSTA	CD8B in B Cells
(20,30]	CD8B	0.0810811	B Cells	JSTA	CD8B in B Cells
(30,40]	CD8B	0.097561	B Cells	JSTA	CD8B in B Cells
(40,50]	CD8B	0.142857	B Cells	JSTA	CD8B in B Cells
[0,10]	CD8B	0.0712743	B Cells	Voronoi	CD8B in B Cells
(10,20]	CD8B	0.1	B Cells	Voronoi	CD8B in B Cells
(20,30]	CD8B	0.114286	B Cells	Voronoi	CD8B in B Cells
(30,40]	CD8B	0.166667	B Cells	Voronoi	CD8B in B Cells
(40,50]	CD8B	0.0833333	B Cells	Voronoi	CD8B in B Cells
[0,10]	CD8B	0.0772304	B Cells	watershed	CD8B in B Cells
(10,20]	CD8B	0.0598007	B Cells	watershed	CD8B in B Cells
(20,30]	CD8B	0.075	B Cells	watershed	CD8B in B Cells
(30,40]	CD8B	0.0714286	B Cells	watershed	CD8B in B Cells
(40,50]	CD8B	0.05	B Cells	watershed	CD8B in B Cells
[0,10]	CD8B	0.0537897	B Cells	10x	CD8B in B Cells
(10,20]	CD8B	0.0667476	B Cells	10x	CD8B in B Cells
(20,30]	CD8B	0.0322581	B Cells	10x	CD8B in B Cells
(30,40]	CD8B	0.12766	B Cells	10x	CD8B in B Cells
(40,50]	CD8B	0.0434783	B Cells	10x	CD8B in B Cells
[0,10]	MS4A1	0.280115	CD4 T|CD8 T	BIDCell	MS4A1 in CD4 T|CD8 T
(10,20]	MS4A1	0.141896	CD4 T|CD8 T	BIDCell	MS4A1 in CD4 T|CD8 T
(20,30]	MS4A1	0.0925926	CD4 T|CD8 T	BIDCell	MS4A1 in CD4 T|CD8 T
(30,40]	MS4A1	0.0784909	CD4 T|CD8 T	BIDCell	MS4A1 in CD4 T|CD8 T
(40,50]	MS4A1	0.0668896	CD4 T|CD8 T	BIDCell	MS4A1 in CD4 T|CD8 T
[0,10]	MS4A1	0.255814	CD4 T|CD8 T	Cellpose_cell	MS4A1 in CD4 T|CD8 T
(10,20]	MS4A1	0.252531	CD4 T|CD8 T	Cellpose_cell	MS4A1 in CD4 T|CD8 T
(20,30]	MS4A1	0.174564	CD4 T|CD8 T	Cellpose_cell	MS4A1 in CD4 T|CD8 T
(30,40]	MS4A1	0.133035	CD4 T|CD8 T	Cellpose_cell	MS4A1 in CD4 T|CD8 T
(40,50]	MS4A1	0.112426	CD4 T|CD8 T	Cellpose_cell	MS4A1 in CD4 T|CD8 T
[0,10]	MS4A1	0.447193	CD4 T|CD8 T	Cellpose_nuclei_dilated	MS4A1 in CD4 T|CD8 T
(10,20]	MS4A1	0.186612	CD4 T|CD8 T	Cellpose_nuclei_dilated	MS4A1 in CD4 T|CD8 T
(20,30]	MS4A1	0.134788	CD4 T|CD8 T	Cellpose_nuclei_dilated	MS4A1 in CD4 T|CD8 T
(30,40]	MS4A1	0.0894053	CD4 T|CD8 T	Cellpose_nuclei_dilated	MS4A1 in CD4 T|CD8 T
(40,50]	MS4A1	0.0698381	CD4 T|CD8 T	Cellpose_nuclei_dilated	MS4A1 in CD4 T|CD8 T
[0,10]	MS4A1	0.430074	CD4 T|CD8 T	JSTA	MS4A1 in CD4 T|CD8 T
(10,20]	MS4A1	0.254118	CD4 T|CD8 T	JSTA	MS4A1 in CD4 T|CD8 T
(20,30]	MS4A1	0.178951	CD4 T|CD8 T	JSTA	MS4A1 in CD4 T|CD8 T
(30,40]	MS4A1	0.131941	CD4 T|CD8 T	JSTA	MS4A1 in CD4 T|CD8 T
(40,50]	MS4A1	0.127907	CD4 T|CD8 T	JSTA	MS4A1 in CD4 T|CD8 T
[0,10]	MS4A1	0.541787	CD4 T|CD8 T	Voronoi	MS4A1 in CD4 T|CD8 T
(10,20]	MS4A1	0.296887	CD4 T|CD8 T	Voronoi	MS4A1 in CD4 T|CD8 T
(20,30]	MS4A1	0.235075	CD4 T|CD8 T	Voronoi	MS4A1 in CD4 T|CD8 T
(30,40]	MS4A1	0.163203	CD4 T|CD8 T	Voronoi	MS4A1 in CD4 T|CD8 T
(40,50]	MS4A1	0.163431	CD4 T|CD8 T	Voronoi	MS4A1 in CD4 T|CD8 T
[0,10]	MS4A1	0.369763	CD4 T|CD8 T	watershed	MS4A1 in CD4 T|CD8 T
(10,20]	MS4A1	0.229837	CD4 T|CD8 T	watershed	MS4A1 in CD4 T|CD8 T
(20,30]	MS4A1	0.160924	CD4 T|CD8 T	watershed	MS4A1 in CD4 T|CD8 T
(30,40]	MS4A1	0.13111	CD4 T|CD8 T	watershed	MS4A1 in CD4 T|CD8 T
(40,50]	MS4A1	0.112312	CD4 T|CD8 T	watershed	MS4A1 in CD4 T|CD8 T
[0,10]	MS4A1	0.174096	CD4 T|CD8 T	10x	MS4A1 in CD4 T|CD8 T
(10,20]	MS4A1	0.111313	CD4 T|CD8 T	10x	MS4A1 in CD4 T|CD8 T
(20,30]	MS4A1	0.0732942	CD4 T|CD8 T	10x	MS4A1 in CD4 T|CD8 T
(30,40]	MS4A1	0.0606514	CD4 T|CD8 T	10x	MS4A1 in CD4 T|CD8 T
(40,50]	MS4A1	0.0569106	CD4 T|CD8 T	10x	MS4A1 in CD4 T|CD8 T

## Sheet: Fig3f(left)
ACTA2+ Myoepi	B Cells	CD163+ Macrophage	CD4 T	CD8 T	CRABP2+ Malignant	ECM1+ Malignant	Firoblast	IRF7+ DC	KRT15+ Myoepi	LAMP3+ DC	Macrophage	Mast cells	Plasma	SCGB2A2+ Malignant	STAB2+ Endothelial	unassigned	VWF+ Endothelial	x_bin	y_bin	bin
0.00316456	0.00527426	0.0116034	0.0221519	0.0105485	0.0622363	0.679325	0.07173	0.00105485	0	0	0.056962	0.0021097	0.00738397	0.00632911	0	0	0.0601266	(-5.43,472]	(0.227,502]	(-5.43,472]|(0.227,502]
0.0562852	0.0253283	0.0234522	0.248593	0.0684803	0.218574	0.111632	0.0487805	0.00281426	0	0.00562852	0.0741088	0.00187617	0.0243902	0.00750469	0.00187617	0	0.0806754	(-5.43,472]	(1.5e+03,1.99e+03]	(-5.43,472]|(1.5e+03,1.99e+03]
0.0693598	0.0304878	0.0144817	0.272104	0.0967988	0.11814	0.145579	0.0518293	0.00533537	0.00762195	0.000762195	0.124238	0.000762195	0.0137195	0.00381098	0.00228659	0.00228659	0.0403963	(-5.43,472]	(1.99e+03,2.49e+03]	(-5.43,472]|(1.99e+03,2.49e+03]
0.015528	0.015528	0.0362319	0.245342	0.0714286	0.0952381	0.23499	0.0703934	0.00414079	0	0	0.0766046	0.0010352	0.0362319	0.00414079	0	0.0010352	0.0921325	(-5.43,472]	(2.49e+03,2.99e+03]	(-5.43,472]|(2.49e+03,2.99e+03]
0	0	0.0176471	0.0352941	0.0323529	0.00147059	0.436765	0.213235	0	0	0	0.0897059	0	0.00735294	0	0	0	0.166176	(-5.43,472]	(2.99e+03,3.48e+03]	(-5.43,472]|(2.99e+03,3.48e+03]
0	0.00493218	0.00986436	0.107275	0.10111	0.00863132	0.506782	0.134402	0	0	0	0.0493218	0.00369914	0.00863132	0	0	0	0.0653514	(-5.43,472]	(3.48e+03,3.98e+03]	(-5.43,472]|(3.48e+03,3.98e+03]
0.0152542	0.0381356	0.0457627	0.333898	0.070339	0.0567797	0.135593	0.126271	0.0161017	0	0.000847458	0.0567797	0.0059322	0.0483051	0	0.000847458	0	0.0491525	(-5.43,472]	(3.98e+03,4.48e+03]	(-5.43,472]|(3.98e+03,4.48e+03]
0.0298165	0.0336391	0.0229358	0.366208	0.108563	0.142966	0.000764526	0.0787462	0.0129969	0.00688073	0	0.116972	0.00229358	0.0237003	0.00152905	0	0	0.0519878	(-5.43,472]	(4.48e+03,4.97e+03]	(-5.43,472]|(4.48e+03,4.97e+03]
0.0199095	0.0226244	0.0217195	0.304977	0.153846	0.152941	0.00361991	0.0506787	0.00361991	0	0.000904977	0.127602	0.000904977	0.0832579	0	0	0	0.0533937	(-5.43,472]	(4.97e+03,5.48e+03]	(-5.43,472]|(4.97e+03,5.48e+03]
0.00981461	0.00981461	0.0218103	0.194111	0.0697928	0.0948746	0.351145	0.0567067	0.00218103	0	0.00218103	0.0643402	0.00109051	0.04253	0.00218103	0	0.00109051	0.0763359	(-5.43,472]	(502,999]	(-5.43,472]|(502,999]
0.0462963	0.0246914	0.037037	0.257202	0.0915638	0.118313	0.116255	0.0771605	0	0	0.00205761	0.0751029	0.00514403	0.0514403	0.00308642	0	0.00102881	0.0936214	(-5.43,472]	(999,1.5e+03]	(-5.43,472]|(999,1.5e+03]
0	0.0060241	0.0135542	0.061747	0.0210843	0.00753012	0.64759	0.0768072	0	0	0	0.0496988	0.00150602	0.0316265	0.00150602	0	0	0.0813253	(1.41e+03,1.88e+03]	(0.227,502]	(1.41e+03,1.88e+03]|(0.227,502]
0	0.00250313	0.0112641	0.0625782	0.0275344	0.00125156	0.707134	0.077597	0.00125156	0	0.00125156	0.0300375	0	0.00500626	0.00250313	0.00750939	0	0.0625782	(1.41e+03,1.88e+03]	(1.5e+03,1.99e+03]	(1.41e+03,1.88e+03]|(1.5e+03,1.99e+03]
0.0157274	0.00393185	0.0288336	0.0733945	0.0694626	0.00131062	0.545216	0.12713	0.00131062	0.0117955	0	0.0458716	0.00131062	0.0222805	0	0	0.00131062	0.051114	(1.41e+03,1.88e+03]	(1.99e+03,2.49e+03]	(1.41e+03,1.88e+03]|(1.99e+03,2.49e+03]
0.0549339	0.0254323	0.0498474	0.284842	0.164802	0.0579858	0.0559512	0.115972	0.00508647	0.0162767	0.00406918	0.0915565	0.00508647	0.0498474	0.00101729	0	0	0.017294	(1.41e+03,1.88e+03]	(2.49e+03,2.99e+03]	(1.41e+03,1.88e+03]|(2.49e+03,2.99e+03]
0.0039032	0.108509	0.0413739	0.377049	0.0655738	0.00234192	0.0999219	0.11007	0.0124902	0	0.0039032	0.088993	0.0039032	0.0554254	0	0	0	0.0265418	(1.41e+03,1.88e+03]	(2.99e+03,3.48e+03]	(1.41e+03,1.88e+03]|(2.99e+03,3.48e+03]
0	0.026087	0.0666667	0.0666667	0.0347826	0	0.365217	0.281159	0.00869565	0	0.00289855	0.0347826	0.0057971	0.0173913	0	0.0057971	0	0.084058	(1.41e+03,1.88e+03]	(3.48e+03,3.98e+03]	(1.41e+03,1.88e+03]|(3.48e+03,3.98e+03]
0	0.0052356	0.109948	0.104712	0.052356	0	0.340314	0.251309	0	0	0	0.078534	0	0.0104712	0	0	0	0.0471204	(1.41e+03,1.88e+03]	(3.98e+03,4.48e+03]	(1.41e+03,1.88e+03]|(3.98e+03,4.48e+03]
0	0.00442478	0.0486726	0.108407	0.050885	0	0.502212	0.128319	0	0	0	0.0840708	0	0.0243363	0	0	0	0.0486726	(1.41e+03,1.88e+03]	(4.48e+03,4.97e+03]	(1.41e+03,1.88e+03]|(4.48e+03,4.97e+03]
0	0.0315789	0.0631579	0.0631579	0.0421053	0.00526316	0.378947	0.278947	0.00526316	0	0.00526316	0.0421053	0	0.0263158	0	0	0	0.0578947	(1.41e+03,1.88e+03]	(4.97e+03,5.48e+03]	(1.41e+03,1.88e+03]|(4.97e+03,5.48e+03]
0	0.00496689	0.0149007	0.0513245	0.0215232	0.00165563	0.615894	0.119205	0	0	0	0.0529801	0	0.0115894	0	0	0	0.10596	(1.41e+03,1.88e+03]	(502,999]	(1.41e+03,1.88e+03]|(502,999]
0	0	0.0107239	0.0214477	0.0187668	0.00134048	0.676944	0.115282	0.00268097	0	0	0.0616622	0.00134048	0.00670241	0	0.00134048	0	0.0817694	(1.41e+03,1.88e+03]	(999,1.5e+03]	(1.41e+03,1.88e+03]|(999,1.5e+03]
0.0616822	0.0168224	0.0149533	0.0915888	0.0242991	0.306542	0.207477	0.102804	0	0	0	0.0654206	0.00373832	0.0373832	0.00934579	0	0	0.0579439	(1.88e+03,2.35e+03]	(0.227,502]	(1.88e+03,2.35e+03]|(0.227,502]
0	0.00357143	0.022619	0.0535714	0.0297619	0.0047619	0.638095	0.072619	0.00238095	0	0.00119048	0.047619	0.00238095	0.00833333	0.00119048	0.00595238	0	0.105952	(1.88e+03,2.35e+03]	(1.5e+03,1.99e+03]	(1.88e+03,2.35e+03]|(1.5e+03,1.99e+03]
0.0074184	0.0192878	0.0459941	0.192878	0.115727	0.00148368	0.231454	0.20178	0.00296736	0.00296736	0	0.0667656	0	0.041543	0	0.00148368	0	0.0682493	(1.88e+03,2.35e+03]	(1.99e+03,2.49e+03]	(1.88e+03,2.35e+03]|(1.99e+03,2.49e+03]
0.0475719	0.0416254	0.0336967	0.209118	0.114965	0.159564	0	0.170466	0.00396432	0	0	0.0911794	0.00297324	0.0525273	0	0	0	0.0723489	(1.88e+03,2.35e+03]	(2.49e+03,2.99e+03]	(1.88e+03,2.35e+03]|(2.49e+03,2.99e+03]
0.107399	0.0485282	0.0206842	0.245823	0.0875099	0.089101	0	0.170247	0.00795545	0.0413683	0.00159109	0.0938743	0	0.0580748	0.00159109	0	0	0.026253	(1.88e+03,2.35e+03]	(2.99e+03,3.48e+03]	(1.88e+03,2.35e+03]|(2.99e+03,3.48e+03]
0	0.151261	0.0616246	0.441176	0.057423	0	0	0.166667	0.00980392	0	0.00280112	0.0560224	0.00140056	0.0252101	0	0	0	0.0266106	(1.88e+03,2.35e+03]	(3.48e+03,3.98e+03]	(1.88e+03,2.35e+03]|(3.48e+03,3.98e+03]
0	0.00628931	0.163522	0.119497	0.0314465	0	0	0.566038	0.00628931	0	0	0.0566038	0.0125786	0.0125786	0	0	0.00628931	0.0188679	(1.88e+03,2.35e+03]	(3.98e+03,4.48e+03]	(1.88e+03,2.35e+03]|(3.98e+03,4.48e+03]
0	0.034965	0.167832	0.125874	0.048951	0	0	0.524476	0.00699301	0	0	0.013986	0	0.0769231	0	0	0	0	(1.88e+03,2.35e+03]	(4.48e+03,4.97e+03]	(1.88e+03,2.35e+03]|(4.48e+03,4.97e+03]
0	0.0115607	0.0751445	0.0693642	0.0289017	0	0.017341	0.641618	0	0	0	0.0346821	0.00578035	0.0346821	0	0.00578035	0	0.0751445	(1.88e+03,2.35e+03]	(4.97e+03,5.48e+03]	(1.88e+03,2.35e+03]|(4.97e+03,5.48e+03]
0	0	0.0077821	0.0181582	0.0246433	0.00518807	0.780804	0.0713359	0.00129702	0	0	0.0350195	0	0.00129702	0	0	0	0.0544747	(1.88e+03,2.35e+03]	(502,999]	(1.88e+03,2.35e+03]|(502,999]
0	0	0.00554017	0.0235457	0.0360111	0.00138504	0.750693	0.0623269	0.00138504	0	0	0.0498615	0.00277008	0.00554017	0	0	0	0.0609418	(1.88e+03,2.35e+03]	(999,1.5e+03]	(1.88e+03,2.35e+03]|(999,1.5e+03]
0	0	0.0174927	0.0379009	0.0204082	0	0.6793	0.116618	0	0	0	0.0728863	0	0.0233236	0	0	0	0.03207	(2.35e+03,2.82e+03]	(0.227,502]	(2.35e+03,2.82e+03]|(0.227,502]
0	0.00904393	0.0452196	0.183463	0.0465116	0.00258398	0.413437	0.0788114	0	0	0.00129199	0.0581395	0.00129199	0.0206718	0	0.00387597	0.00129199	0.134367	(2.35e+03,2.82e+03]	(1.5e+03,1.99e+03]	(2.35e+03,2.82e+03]|(1.5e+03,1.99e+03]
0	0.0451713	0.104361	0.0996885	0.0389408	0	0.224299	0.214953	0.0124611	0	0	0.0560748	0.0109034	0.0514019	0	0	0	0.141745	(2.35e+03,2.82e+03]	(1.99e+03,2.49e+03]	(2.35e+03,2.82e+03]|(1.99e+03,2.49e+03]
0.0936556	0.00755287	0.081571	0.101208	0.0770393	0.0543807	0	0.329305	0.0060423	0.0498489	0.00151057	0.128399	0.0135952	0.0468278	0	0	0	0.00906344	(2.35e+03,2.82e+03]	(2.49e+03,2.99e+03]	(2.35e+03,2.82e+03]|(2.49e+03,2.99e+03]
0.0268714	0.0431862	0.0460653	0.319578	0.176583	0.0287908	0	0.135317	0.00575816	0.0153551	0.00287908	0.0930902	0.00383877	0.0585413	0	0	0	0.0441459	(2.35e+03,2.82e+03]	(2.99e+03,3.48e+03]	(2.35e+03,2.82e+03]|(2.99e+03,3.48e+03]
0	0.0682303	0.113006	0.311301	0.113006	0	0	0.219616	0.00639659	0	0.010661	0.0426439	0.00639659	0.0554371	0	0.010661	0.0021322	0.0405117	(2.35e+03,2.82e+03]	(3.48e+03,3.98e+03]	(2.35e+03,2.82e+03]|(3.48e+03,3.98e+03]
0	0.0121212	0.242424	0.0969697	0.0121212	0	0	0.539394	0.0181818	0	0	0.0363636	0.00606061	0.0363636	0	0	0	0	(2.35e+03,2.82e+03]	(3.98e+03,4.48e+03]	(2.35e+03,2.82e+03]|(3.98e+03,4.48e+03]
0	0.0410959	0.205479	0.0993151	0.0547945	0	0	0.445205	0.00342466	0	0	0.0342466	0	0.0479452	0	0.00684932	0	0.0616438	(2.35e+03,2.82e+03]	(4.48e+03,4.97e+03]	(2.35e+03,2.82e+03]|(4.48e+03,4.97e+03]
0	0.00696864	0.0905923	0.0557491	0.0243902	0	0.317073	0.313589	0	0	0	0.0696864	0	0.0174216	0	0.00348432	0	0.101045	(2.35e+03,2.82e+03]	(4.97e+03,5.48e+03]	(2.35e+03,2.82e+03]|(4.97e+03,5.48e+03]
0	0	0.00512164	0.0256082	0.0153649	0.00256082	0.775928	0.0512164	0	0	0	0.0550576	0	0.00256082	0.00128041	0	0	0.0653009	(2.35e+03,2.82e+03]	(502,999]	(2.35e+03,2.82e+03]|(502,999]
0.00121359	0	0.00242718	0.00970874	0.00970874	0.00121359	0.798544	0.0679612	0	0	0	0.0449029	0	0.00606796	0	0.00121359	0	0.0570388	(2.35e+03,2.82e+03]	(999,1.5e+03]	(2.35e+03,2.82e+03]|(999,1.5e+03]
0	0	0.0446429	0.116071	0.0178571	0	0.419643	0.232143	0	0	0	0.0982143	0	0.0267857	0	0	0	0.0446429	(2.82e+03,3.29e+03]	(0.227,502]	(2.82e+03,3.29e+03]|(0.227,502]
0	0.0021164	0.0042328	0.0338624	0.0201058	0.010582	0.743915	0.0592593	0	0	0	0.0518519	0.0010582	0.00740741	0	0.0021164	0	0.0634921	(2.82e+03,3.29e+03]	(1.5e+03,1.99e+03]	(2.82e+03,3.29e+03]|(1.5e+03,1.99e+03]
0	0.0367347	0.0612245	0.177551	0.0326531	0	0.0959184	0.255102	0.0102041	0	0.00816327	0.106122	0.00612245	0.0285714	0	0.00816327	0	0.173469	(2.82e+03,3.29e+03]	(1.99e+03,2.49e+03]	(2.82e+03,3.29e+03]|(1.99e+03,2.49e+03]
0.038817	0.0110906	0.0609982	0.181146	0.0850277	0.0406654	0.00369686	0.410351	0.00924214	0.0277264	0	0.0665434	0.00369686	0.0369686	0	0	0	0.0240296	(2.82e+03,3.29e+03]	(2.49e+03,2.99e+03]	(2.82e+03,3.29e+03]|(2.49e+03,2.99e+03]
0.0502874	0.0359195	0.0689655	0.252874	0.156609	0.0244253	0.00143678	0.225575	0.00862069	0.0215517	0.0100575	0.100575	0.00431034	0.0215517	0	0	0	0.0172414	(2.82e+03,3.29e+03]	(2.99e+03,3.48e+03]	(2.82e+03,3.29e+03]|(2.99e+03,3.48e+03]
0	0.0745501	0.169666	0.228792	0.0565553	0	0	0.285347	0.0231362	0	0.0128535	0.0359897	0	0.0745501	0	0.0205656	0	0.0179949	(2.82e+03,3.29e+03]	(3.48e+03,3.98e+03]	(2.82e+03,3.29e+03]|(3.48e+03,3.98e+03]
0	0.0436893	0.194175	0.131068	0.0533981	0	0	0.461165	0.0194175	0	0	0.038835	0	0.0533981	0	0.00485437	0	0	(2.82e+03,3.29e+03]	(3.98e+03,4.48e+03]	(2.82e+03,3.29e+03]|(3.98e+03,4.48e+03]
0	0.0289256	0.219008	0.0826446	0.053719	0	0	0.404959	0.0123967	0	0.00826446	0.0578512	0.00826446	0.0619835	0	0.0165289	0	0.0454545	(2.82e+03,3.29e+03]	(4.48e+03,4.97e+03]	(2.82e+03,3.29e+03]|(4.48e+03,4.97e+03]
0	0	0.144828	0.0206897	0	0	0	0.710345	0	0	0	0.0206897	0	0.00689655	0	0	0	0.0965517	(2.82e+03,3.29e+03]	(4.97e+03,5.48e+03]	(2.82e+03,3.29e+03]|(4.97e+03,5.48e+03]
0	0.00190476	0.0380952	0.0361905	0.0361905	0.00190476	0.660952	0.100952	0.00380952	0	0	0.0533333	0	0.00952381	0	0	0	0.0571429	(2.82e+03,3.29e+03]	(502,999]	(2.82e+03,3.29e+03]|(502,999]
0	0.00107181	0.00321543	0.0289389	0.017149	0.00321543	0.843516	0.0235798	0.00107181	0	0	0.0332262	0	0.00107181	0.00107181	0	0	0.0428725	(2.82e+03,3.29e+03]	(999,1.5e+03]	(2.82e+03,3.29e+03]|(999,1.5e+03]
0	0	0.181818	0.242424	0.0606061	0	0	0.424242	0	0	0	0.030303	0	0.030303	0	0	0	0.030303	(3.29e+03,3.76e+03]	(0.227,502]	(3.29e+03,3.76e+03]|(0.227,502]
0	0.00606061	0.0169697	0.0812121	0.0242424	0	0.68	0.0581818	0.00121212	0	0.00242424	0.0424242	0.00242424	0.0157576	0	0.00242424	0	0.0666667	(3.29e+03,3.76e+03]	(1.5e+03,1.99e+03]	(3.29e+03,3.76e+03]|(1.5e+03,1.99e+03]
0.0625	0.014881	0.047619	0.110119	0.047619	0.00892857	0.0654762	0.392857	0.00297619	0.0446429	0	0.0892857	0.00297619	0.0416667	0	0	0	0.0684524	(3.29e+03,3.76e+03]	(1.99e+03,2.49e+03]	(3.29e+03,3.76e+03]|(1.99e+03,2.49e+03]
0.121795	0.00213675	0.0363248	0.042735	0.0854701	0.198718	0.00213675	0.32906	0	0.0470085	0	0.0641026	0	0.042735	0.00641026	0	0	0.0213675	(3.29e+03,3.76e+03]	(2.49e+03,2.99e+03]	(3.29e+03,3.76e+03]|(2.49e+03,2.99e+03]
0.13012	0	0.0409639	0.026506	0.0361446	0.142169	0	0.414458	0.00481928	0.0337349	0	0.0819277	0.00722892	0.0361446	0	0	0	0.0457831	(3.29e+03,3.76e+03]	(2.99e+03,3.48e+03]	(3.29e+03,3.76e+03]|(2.99e+03,3.48e+03]
0	0.0356564	0.123177	0.23825	0.128039	0	0	0.175041	0.0145867	0	0.00162075	0.145867	0.00486224	0.0680713	0	0.0162075	0.00324149	0.0453809	(3.29e+03,3.76e+03]	(3.48e+03,3.98e+03]	(3.29e+03,3.76e+03]|(3.48e+03,3.98e+03]
0	0.014881	0.175595	0.145833	0.0952381	0	0	0.386905	0.00892857	0	0.00297619	0.0446429	0.00297619	0.077381	0	0.0208333	0	0.0238095	(3.29e+03,3.76e+03]	(3.98e+03,4.48e+03]	(3.29e+03,3.76e+03]|(3.98e+03,4.48e+03]
0	0.0246914	0.193416	0.111111	0.037037	0	0	0.510288	0.00411523	0	0	0.037037	0	0.0534979	0	0.00411523	0	0.0246914	(3.29e+03,3.76e+03]	(4.48e+03,4.97e+03]	(3.29e+03,3.76e+03]|(4.48e+03,4.97e+03]
0	0	0.282051	0.017094	0.00854701	0	0	0.358974	0	0	0	0.0512821	0	0.00854701	0	0	0	0.273504	(3.29e+03,3.76e+03]	(4.97e+03,5.48e+03]	(3.29e+03,3.76e+03]|(4.97e+03,5.48e+03]
0	0.00378788	0.0871212	0.17803	0.0492424	0.00378788	0.310606	0.170455	0.00378788	0	0	0.0530303	0	0.0227273	0	0	0	0.117424	(3.29e+03,3.76e+03]	(502,999]	(3.29e+03,3.76e+03]|(502,999]
0	0	0.00528541	0.0306554	0.0179704	0.00317125	0.803383	0.0528541	0.00105708	0	0.00105708	0.0295983	0	0.00422833	0	0	0	0.05074	(3.29e+03,3.76e+03]	(999,1.5e+03]	(3.29e+03,3.76e+03]|(999,1.5e+03]
0.0246305	0.044335	0.0738916	0.310345	0.133005	0.167488	0.0147783	0.0935961	0.00985222	0.00985222	0	0.0689655	0	0.0295567	0	0	0	0.0197044	(3.76e+03,4.23e+03]	(0.227,502]	(3.76e+03,4.23e+03]|(0.227,502]
0	0.0145985	0.124088	0.10219	0.0364964	0	0.10219	0.386861	0.00729927	0	0	0.0364964	0.0145985	0.0291971	0	0	0	0.145985	(3.76e+03,4.23e+03]	(1.5e+03,1.99e+03]	(3.76e+03,4.23e+03]|(1.5e+03,1.99e+03]
0.0019802	0.180198	0.029703	0.382178	0.0613861	0	0.0019802	0.146535	0.00792079	0	0.00594059	0.0653465	0.0039604	0.0257426	0	0.0039604	0	0.0831683	(3.76e+03,4.23e+03]	(1.99e+03,2.49e+03]	(3.76e+03,4.23e+03]|(1.99e+03,2.49e+03]
0.072	0.014	0.078	0.132	0.108	0.062	0	0.218	0.002	0.026	0	0.116	0.012	0.098	0.002	0.002	0	0.058	(3.76e+03,4.23e+03]	(2.49e+03,2.99e+03]	(3.76e+03,4.23e+03]|(2.49e+03,2.99e+03]
0.0597826	0.0416667	0.0344203	0.224638	0.13587	0.0217391	0	0.179348	0.00362319	0.00181159	0.00181159	0.144928	0.00181159	0.123188	0	0	0	0.0253623	(3.76e+03,4.23e+03]	(2.99e+03,3.48e+03]	(3.76e+03,4.23e+03]|(2.99e+03,3.48e+03]
0.196379	0.00417827	0.0194986	0.0529248	0.142061	0.100279	0.00139276	0.183844	0	0.0250696	0	0.168524	0.00139276	0.045961	0	0	0	0.0584958	(3.76e+03,4.23e+03]	(3.48e+03,3.98e+03]	(3.76e+03,4.23e+03]|(3.48e+03,3.98e+03]
0.0576923	0.0174825	0.113636	0.11014	0.152098	0.0332168	0	0.263986	0.00699301	0.020979	0.00174825	0.115385	0.0034965	0.0681818	0	0.0034965	0	0.0314685	(3.76e+03,4.23e+03]	(3.98e+03,4.48e+03]	(3.76e+03,4.23e+03]|(3.98e+03,4.48e+03]
0.030303	0	0.113636	0.125	0.0681818	0.215909	0	0.268939	0.00378788	0	0	0.0492424	0.0113636	0.00378788	0.0454545	0	0	0.0643939	(3.76e+03,4.23e+03]	(4.48e+03,4.97e+03]	(3.76e+03,4.23e+03]|(4.48e+03,4.97e+03]
0.0337838	0	0.162162	0.0135135	0.027027	0.175676	0	0.412162	0	0	0	0.0337838	0	0.0202703	0.0472973	0	0	0.0743243	(3.76e+03,4.23e+03]	(4.97e+03,5.48e+03]	(3.76e+03,4.23e+03]|(4.97e+03,5.48e+03]
0.00526316	0.0842105	0.0526316	0.336842	0.0789474	0.0157895	0.110526	0.189474	0.0105263	0	0.00526316	0.0684211	0	0.0263158	0	0	0	0.0157895	(3.76e+03,4.23e+03]	(502,999]	(3.76e+03,4.23e+03]|(502,999]
0	0.00900901	0.108108	0.162162	0.0720721	0	0.189189	0.405405	0.00900901	0	0	0.027027	0	0.00900901	0	0	0	0.00900901	(3.76e+03,4.23e+03]	(999,1.5e+03]	(3.76e+03,4.23e+03]|(999,1.5e+03]
0.0439739	0.0179153	0.00977199	0.271987	0.159609	0.262215	0.0114007	0.0374593	0.00162866	0.0211726	0	0.0830619	0.00325733	0.0374593	0.00325733	0	0	0.0358306	(4.23e+03,4.7e+03]	(0.227,502]	(4.23e+03,4.7e+03]|(0.227,502]
0	0	0.107692	0.0461538	0.0307692	0	0.0307692	0.723077	0	0	0	0.0153846	0.0153846	0.0307692	0	0	0	0	(4.23e+03,4.7e+03]	(1.5e+03,1.99e+03]	(4.23e+03,4.7e+03]|(1.5e+03,1.99e+03]
0	0	0.0648148	0.0648148	0.00925926	0	0.0277778	0.712963	0.00925926	0	0	0.0462963	0	0.0185185	0	0	0	0.0462963	(4.23e+03,4.7e+03]	(1.99e+03,2.49e+03]	(4.23e+03,4.7e+03]|(1.99e+03,2.49e+03]
0.0245098	0.00980392	0.0539216	0.122549	0.0441176	0.203431	0.127451	0.242647	0.00735294	0.00490196	0	0.0416667	0.00735294	0.0220588	0.00245098	0.00490196	0	0.0808824	(4.23e+03,4.7e+03]	(2.49e+03,2.99e+03]	(4.23e+03,4.7e+03]|(2.49e+03,2.99e+03]
0.039823	0.135693	0.0486726	0.30826	0.0958702	0.0339233	0	0.126844	0.0117994	0	0.00442478	0.113569	0.00442478	0.0221239	0	0.00737463	0	0.0471976	(4.23e+03,4.7e+03]	(2.99e+03,3.48e+03]	(4.23e+03,4.7e+03]|(2.99e+03,3.48e+03]
0.134707	0.00950872	0.0285261	0.0427892	0.0776545	0.223455	0.00316957	0.201268	0.00316957	0.022187	0.00158479	0.10935	0.00316957	0.0570523	0	0	0	0.0824089	(4.23e+03,4.7e+03]	(3.48e+03,3.98e+03]	(4.23e+03,4.7e+03]|(3.48e+03,3.98e+03]
0.0453564	0.00431965	0.142549	0.131749	0.12311	0.0475162	0	0.218143	0.00863931	0	0	0.183585	0	0.0302376	0	0	0	0.0647948	(4.23e+03,4.7e+03]	(3.98e+03,4.48e+03]	(4.23e+03,4.7e+03]|(3.98e+03,4.48e+03]
0.0144404	0.0252708	0.148014	0.0722022	0.0685921	0.111913	0	0.33935	0.00361011	0	0	0.0541516	0	0.00361011	0.0252708	0	0	0.133574	(4.23e+03,4.7e+03]	(4.48e+03,4.97e+03]	(4.23e+03,4.7e+03]|(4.48e+03,4.97e+03]
0.0306122	0	0.122449	0.0102041	0.0204082	0.122449	0	0.316327	0	0	0	0.0612245	0	0	0.0204082	0	0	0.295918	(4.23e+03,4.7e+03]	(4.97e+03,5.48e+03]	(4.23e+03,4.7e+03]|(4.97e+03,5.48e+03]
0.015873	0.112434	0.0291005	0.457672	0.125661	0.0489418	0.00132275	0.0542328	0.00793651	0.00396825	0.00793651	0.0793651	0.00529101	0.015873	0	0	0	0.0343915	(4.23e+03,4.7e+03]	(502,999]	(4.23e+03,4.7e+03]|(502,999]
0	0.0104167	0.177083	0.09375	0.0208333	0	0	0.46875	0	0	0	0.0520833	0	0.0208333	0	0	0	0.15625	(4.23e+03,4.7e+03]	(999,1.5e+03]	(4.23e+03,4.7e+03]|(999,1.5e+03]
0.0866142	0.0015748	0.00472441	0.0897638	0.103937	0.388976	0.0267717	0.0771654	0	0.0598425	0	0.0976378	0	0.00944882	0.00787402	0	0	0.0456693	(4.7e+03,5.17e+03]	(0.227,502]	(4.7e+03,5.17e+03]|(0.227,502]
0	0.0538922	0.167665	0.155689	0.0538922	0	0.00598802	0.341317	0.00598802	0	0	0.0419162	0	0.0239521	0	0	0	0.149701	(4.7e+03,5.17e+03]	(1.5e+03,1.99e+03]	(4.7e+03,5.17e+03]|(1.5e+03,1.99e+03]
0	0.0330579	0.14876	0.231405	0	0	0	0.363636	0.0165289	0	0	0.0578512	0	0	0	0	0	0.14876	(4.7e+03,5.17e+03]	(1.99e+03,2.49e+03]	(4.7e+03,5.17e+03]|(1.99e+03,2.49e+03]
0.0047619	0.052381	0.05	0.3	0.0595238	0.0047619	0.0738095	0.190476	0.0190476	0	0.00238095	0.0952381	0.00714286	0.0261905	0.0214286	0.00952381	0	0.0833333	(4.7e+03,5.17e+03]	(2.49e+03,2.99e+03]	(4.7e+03,5.17e+03]|(2.49e+03,2.99e+03]
0.0413907	0.0546358	0.0513245	0.221854	0.0662252	0.00165563	0	0.157285	0.00331126	0.00165563	0.00827815	0.115894	0.00827815	0.0380795	0.044702	0	0	0.18543	(4.7e+03,5.17e+03]	(2.99e+03,3.48e+03]	(4.7e+03,5.17e+03]|(2.99e+03,3.48e+03]
0.0710383	0.0309654	0.0473588	0.165756	0.0765027	0.0145719	0	0.209472	0.010929	0.00728597	0	0.105647	0.010929	0.0364299	0.127505	0	0.00364299	0.0819672	(4.7e+03,5.17e+03]	(3.48e+03,3.98e+03]	(4.7e+03,5.17e+03]|(3.48e+03,3.98e+03]
0	0.0320856	0.192513	0.101604	0.0374332	0	0.026738	0.385027	0	0	0	0.0802139	0.0160428	0.0481283	0	0.00534759	0	0.0748663	(4.7e+03,5.17e+03]	(3.98e+03,4.48e+03]	(4.7e+03,5.17e+03]|(3.98e+03,4.48e+03]
0	0.00952381	0.257143	0	0.0380952	0	0	0.371429	0	0	0	0.0666667	0.00952381	0.00952381	0	0	0	0.238095	(4.7e+03,5.17e+03]	(4.48e+03,4.97e+03]	(4.7e+03,5.17e+03]|(4.48e+03,4.97e+03]
0	0	0.185185	0.0185185	0.0185185	0	0	0.574074	0	0	0	0.0185185	0.0185185	0	0	0	0	0.166667	(4.7e+03,5.17e+03]	(4.97e+03,5.48e+03]	(4.7e+03,5.17e+03]|(4.97e+03,5.48e+03]
0.0226929	0.0786687	0.0665658	0.272315	0.124054	0.075643	0	0.1059	0.0121029	0.00302572	0.00151286	0.096823	0.00151286	0.0559758	0	0.00907716	0.00151286	0.0726172	(4.7e+03,5.17e+03]	(502,999]	(4.7e+03,5.17e+03]|(502,999]
0.0302267	0.02267	0.0780856	0.0881612	0.0453401	0.420655	0.0100756	0.130982	0.00251889	0	0.00251889	0.0478589	0.00503778	0.0352645	0.00503778	0.00251889	0	0.0730479	(4.7e+03,5.17e+03]	(999,1.5e+03]	(4.7e+03,5.17e+03]|(999,1.5e+03]
0.039801	0.000995025	0.00696517	0.0179104	0.0129353	0.643781	0.183085	0.0208955	0	0.000995025	0	0.0189055	0	0.00298507	0.0179104	0	0	0.0328358	(472,942]	(0.227,502]	(472,942]|(0.227,502]
0	0	0.00992556	0.132754	0.057072	0.00248139	0.512407	0.0769231	0.00248139	0	0.00372208	0.08933	0	0.00744417	0	0.0136476	0	0.0918114	(472,942]	(1.5e+03,1.99e+03]	(472,942]|(1.5e+03,1.99e+03]
0	0	0.00632911	0.0580169	0.0474684	0	0.68038	0.0664557	0.0021097	0	0.0021097	0.0590717	0	0.00843882	0.00316456	0	0.00105485	0.0654008	(472,942]	(1.99e+03,2.49e+03]	(472,942]|(1.99e+03,2.49e+03]
0	0.00457143	0.008	0.102857	0.0731429	0	0.56	0.0994286	0	0	0	0.072	0	0.0125714	0.00114286	0	0.00114286	0.0651429	(472,942]	(2.49e+03,2.99e+03]	(472,942]|(2.49e+03,2.99e+03]
0	0.00246002	0.00738007	0.0799508	0.0430504	0.00246002	0.649446	0.0738007	0.00123001	0	0.00492005	0.0750308	0.00123001	0.00738007	0	0	0.00123001	0.0504305	(472,942]	(2.99e+03,3.48e+03]	(472,942]|(2.99e+03,3.48e+03]
0	0	0.00662252	0.0847682	0.0701987	0.0013245	0.633113	0.0503311	0.00264901	0	0	0.0807947	0.0013245	0.00264901	0.0013245	0	0	0.0649007	(472,942]	(3.48e+03,3.98e+03]	(472,942]|(3.48e+03,3.98e+03]
0.00226757	0.00680272	0.031746	0.103175	0.053288	0.015873	0.470522	0.12585	0	0	0	0.053288	0.00453515	0.0566893	0	0	0	0.0759637	(472,942]	(3.98e+03,4.48e+03]	(472,942]|(3.98e+03,4.48e+03]
0.0212963	0.0546296	0.0435185	0.383333	0.0703704	0.0314815	0.128704	0.087963	0.0166667	0	0.000925926	0.0601852	0	0.0472222	0.000925926	0.00185185	0.000925926	0.05	(472,942]	(4.48e+03,4.97e+03]	(472,942]|(4.48e+03,4.97e+03]
0.0622877	0.0351076	0.0305776	0.173273	0.0872027	0.258211	0.011325	0.106455	0.00679502	0.0011325	0.0011325	0.129105	0	0.0498301	0.00566251	0.00226501	0	0.0396376	(472,942]	(4.97e+03,5.48e+03]	(472,942]|(4.97e+03,5.48e+03]
0.0463576	0	0.00331126	0.00331126	0.013245	0.726269	0.0960265	0.0198675	0	0	0	0.0320088	0.00331126	0.00110375	0.01766	0	0.00110375	0.0364238	(472,942]	(502,999]	(472,942]|(502,999]
0.0192926	0.0182208	0.0182208	0.232583	0.0696677	0.297964	0.129689	0.0578778	0.00428725	0	0	0.0632369	0	0.0235798	0.00321543	0	0	0.0621651	(472,942]	(999,1.5e+03]	(472,942]|(999,1.5e+03]
0.045	0.015	0.00875	0.175	0.08625	0.44875	0.025	0.04125	0.0025	0.02875	0.00125	0.05875	0	0.01375	0.005	0	0	0.045	(5.17e+03,5.64e+03]	(0.227,502]	(5.17e+03,5.64e+03]|(0.227,502]
0.0118577	0.027668	0.0948617	0.189723	0.0988142	0.0790514	0.0118577	0.233202	0.0118577	0	0.00790514	0.0869565	0.00395257	0.0237154	0.0118577	0	0	0.106719	(5.17e+03,5.64e+03]	(1.5e+03,1.99e+03]	(5.17e+03,5.64e+03]|(1.5e+03,1.99e+03]
0	0.0673759	0.173759	0.180851	0.0567376	0	0	0.20922	0.0248227	0	0	0.120567	0	0.0070922	0	0	0	0.159574	(5.17e+03,5.64e+03]	(1.99e+03,2.49e+03]	(5.17e+03,5.64e+03]|(1.99e+03,2.49e+03]
0.0540146	0.00291971	0.0277372	0.0379562	0.0306569	0.0277372	0.0131387	0.138686	0.00437956	0.0773723	0	0.0846715	0.00437956	0.0218978	0.392701	0	0	0.0817518	(5.17e+03,5.64e+03]	(2.49e+03,2.99e+03]	(5.17e+03,5.64e+03]|(2.49e+03,2.99e+03]
0.0496224	0.00647249	0.0021575	0.0442287	0.0528587	0.012945	0.00539374	0.104639	0	0.021575	0.0021575	0.0679612	0.00107875	0.0183387	0.564186	0	0	0.0463862	(5.17e+03,5.64e+03]	(2.99e+03,3.48e+03]	(5.17e+03,5.64e+03]|(2.99e+03,3.48e+03]
0.0266094	0.0403433	0.0360515	0.209442	0.088412	0.0154506	0.00686695	0.0969957	0.00858369	0.00600858	0.00515021	0.115021	0.00600858	0.0317597	0.232618	0	0	0.0746781	(5.17e+03,5.64e+03]	(3.48e+03,3.98e+03]	(5.17e+03,5.64e+03]|(3.48e+03,3.98e+03]
0.0125196	0.0359937	0.140845	0.178404	0.0672926	0.00156495	0	0.226917	0.00782473	0.00469484	0	0.107981	0.0156495	0.0625978	0	0.00625978	0	0.131455	(5.17e+03,5.64e+03]	(3.98e+03,4.48e+03]	(5.17e+03,5.64e+03]|(3.98e+03,4.48e+03]
0	0	0.237288	0.00847458	0.00847458	0	0	0.567797	0	0	0	0.00847458	0.00847458	0.0254237	0	0	0	0.135593	(5.17e+03,5.64e+03]	(4.48e+03,4.97e+03]	(5.17e+03,5.64e+03]|(4.48e+03,4.97e+03]
0	0	0.310811	0.027027	0.0135135	0.0135135	0	0.459459	0	0	0	0.027027	0.027027	0	0	0	0	0.121622	(5.17e+03,5.64e+03]	(4.97e+03,5.48e+03]	(5.17e+03,5.64e+03]|(4.97e+03,5.48e+03]
0.0409924	0.0248112	0.0269687	0.220065	0.0927724	0.309601	0.00647249	0.0830636	0.00107875	0.0118662	0	0.0852211	0.00323625	0.0248112	0.00431499	0	0	0.0647249	(5.17e+03,5.64e+03]	(502,999]	(5.17e+03,5.64e+03]|(502,999]
0.0511535	0.00200602	0.0110331	0.0361083	0.0320963	0.689067	0.0401204	0.0320963	0	0	0	0.0431294	0	0.0190572	0.0140421	0	0	0.0300903	(5.17e+03,5.64e+03]	(999,1.5e+03]	(5.17e+03,5.64e+03]|(999,1.5e+03]
0.006	0.12	0.029	0.574	0.108	0.002	0	0.019	0.009	0	0.014	0.081	0.002	0.013	0.001	0.006	0	0.016	(5.64e+03,6.11e+03]	(0.227,502]	(5.64e+03,6.11e+03]|(0.227,502]
0	0.0212766	0.180851	0.143617	0.0425532	0	0	0.260638	0.00531915	0	0	0.0638298	0.00531915	0	0	0.0478723	0	0.228723	(5.64e+03,6.11e+03]	(1.5e+03,1.99e+03]	(5.64e+03,6.11e+03]|(1.5e+03,1.99e+03]
0	0.00694444	0.145833	0.0486111	0.0277778	0	0	0.666667	0	0	0	0.0208333	0	0.0416667	0	0.0138889	0	0.0277778	(5.64e+03,6.11e+03]	(1.99e+03,2.49e+03]	(5.64e+03,6.11e+03]|(1.99e+03,2.49e+03]
0.0467153	0.0160584	0.0277372	0.0934307	0.0569343	0.0248175	0.00583942	0.147445	0.00291971	0.0306569	0	0.0744526	0.00437956	0.020438	0.4	0.00145985	0	0.0467153	(5.64e+03,6.11e+03]	(2.49e+03,2.99e+03]	(5.64e+03,6.11e+03]|(2.49e+03,2.99e+03]
0.0321508	0	0.00110865	0.00443459	0.0199557	0.0321508	0.00110865	0.0498891	0	0.0886918	0	0.0620843	0	0.00776053	0.675166	0	0.00110865	0.0243902	(5.64e+03,6.11e+03]	(2.99e+03,3.48e+03]	(5.64e+03,6.11e+03]|(2.99e+03,3.48e+03]
0.0189521	0.0345596	0.06466	0.150502	0.0535117	0.0156076	0.00111483	0.0947603	0.00445931	0.00780379	0.00222965	0.057971	0.00668896	0.0535117	0.354515	0.00334448	0	0.0758082	(5.64e+03,6.11e+03]	(3.48e+03,3.98e+03]	(5.64e+03,6.11e+03]|(3.48e+03,3.98e+03]
0.0685142	0.0384911	0.034642	0.298691	0.0892995	0.00692841	0	0.0831409	0.0123172	0.117783	0.00307929	0.159353	0.00538876	0.0561971	0.00153965	0	0	0.0246343	(5.64e+03,6.11e+03]	(3.98e+03,4.48e+03]	(5.64e+03,6.11e+03]|(3.98e+03,4.48e+03]
0	0.0276753	0.0867159	0.315498	0.0701107	0	0.00184502	0.186347	0.0110701	0	0.00184502	0.095941	0.0110701	0.0701107	0	0.00184502	0	0.119926	(5.64e+03,6.11e+03]	(4.48e+03,4.97e+03]	(5.64e+03,6.11e+03]|(4.48e+03,4.97e+03]
0	0	0.117647	0.0326797	0.0457516	0	0	0.470588	0	0	0	0.0653595	0.0196078	0.0326797	0	0	0	0.215686	(5.64e+03,6.11e+03]	(4.97e+03,5.48e+03]	(5.64e+03,6.11e+03]|(4.97e+03,5.48e+03]
0.0384615	0.0399408	0.0488166	0.319527	0.0887574	0.176036	0.00147929	0.0754438	0.010355	0.00591716	0.00147929	0.0857988	0.00147929	0.0532544	0.00295858	0.00295858	0	0.0473373	(5.64e+03,6.11e+03]	(502,999]	(5.64e+03,6.11e+03]|(502,999]
0.00371747	0.063197	0.126394	0.189591	0.0260223	0.00371747	0.00371747	0.330855	0.0111524	0	0	0.0371747	0	0.0408922	0.00371747	0.00743494	0	0.152416	(5.64e+03,6.11e+03]	(999,1.5e+03]	(5.64e+03,6.11e+03]|(999,1.5e+03]
0	0.0782609	0.147826	0.182609	0.0608696	0	0.0782609	0.330435	0.00869565	0	0	0.0869565	0	0.0173913	0	0	0.00869565	0	(6.11e+03,6.58e+03]	(0.227,502]	(6.11e+03,6.58e+03]|(0.227,502]
0.00248756	0.0223881	0.0870647	0.385572	0.0547264	0.00248756	0	0.156716	0.0199005	0	0.00248756	0.0547264	0.00746269	0.0199005	0.0422886	0.0149254	0	0.126866	(6.11e+03,6.58e+03]	(1.5e+03,1.99e+03]	(6.11e+03,6.58e+03]|(1.5e+03,1.99e+03]
0.0388693	0	0.120141	0.120141	0.0388693	0.0212014	0	0.385159	0.00706714	0.00353357	0	0.0318021	0.00353357	0.0388693	0.0883392	0.0106007	0	0.0918728	(6.11e+03,6.58e+03]	(1.99e+03,2.49e+03]	(6.11e+03,6.58e+03]|(1.99e+03,2.49e+03]
0.0152284	0.0203046	0.0981387	0.199662	0.0846024	0.00169205	0.00169205	0.221658	0.00507614	0	0.00338409	0.0947547	0.00507614	0.0338409	0.072758	0.0186125	0	0.123519	(6.11e+03,6.58e+03]	(2.49e+03,2.99e+03]	(6.11e+03,6.58e+03]|(2.49e+03,2.99e+03]
0.035533	0.00761421	0.0494924	0.0862944	0.0456853	0.0215736	0.00253807	0.110406	0.00126904	0.140863	0	0.0647208	0.00126904	0.0736041	0.286802	0.00380711	0	0.0685279	(6.11e+03,6.58e+03]	(2.99e+03,3.48e+03]	(6.11e+03,6.58e+03]|(2.99e+03,3.48e+03]
0.0595506	0.00561798	0.0258427	0.0674157	0.0269663	0.0213483	0.00337079	0.125843	0	0.0505618	0	0.0370787	0.0011236	0.0426966	0.468539	0	0	0.0640449	(6.11e+03,6.58e+03]	(3.48e+03,3.98e+03]	(6.11e+03,6.58e+03]|(3.48e+03,3.98e+03]
0.0281924	0	0.0066335	0.0281924	0.0165837	0.0281924	0.00829187	0.0464345	0	0.114428	0	0.0995025	0.00331675	0.00497512	0.58209	0	0	0.0331675	(6.11e+03,6.58e+03]	(3.98e+03,4.48e+03]	(6.11e+03,6.58e+03]|(3.98e+03,4.48e+03]
0.0316456	0	0.0458861	0.0363924	0.0221519	0.0300633	0.0126582	0.153481	0.00316456	0.085443	0	0.0632911	0.00316456	0.0348101	0.411392	0.00474684	0	0.0617089	(6.11e+03,6.58e+03]	(4.48e+03,4.97e+03]	(6.11e+03,6.58e+03]|(4.48e+03,4.97e+03]
0	0.0229885	0.16092	0.045977	0.0114943	0	0	0.517241	0	0	0	0.0344828	0.0344828	0.045977	0	0	0	0.126437	(6.11e+03,6.58e+03]	(4.97e+03,5.48e+03]	(6.11e+03,6.58e+03]|(4.97e+03,5.48e+03]
0.125	0.00797872	0.0638298	0.114362	0.0611702	0.12766	0	0.212766	0	0.00797872	0	0.12234	0.00265957	0.0239362	0	0	0	0.130319	(6.11e+03,6.58e+03]	(502,999]	(6.11e+03,6.58e+03]|(502,999]
0.0509554	0.0191083	0.044586	0.175159	0.0955414	0	0	0.175159	0.0127389	0	0	0.0987261	0	0.0254777	0.22293	0	0	0.0796178	(6.11e+03,6.58e+03]	(999,1.5e+03]	(6.11e+03,6.58e+03]|(999,1.5e+03]
0	0.0496454	0.156028	0.120567	0.0851064	0	0.0425532	0.326241	0.0070922	0	0	0.0425532	0.0141844	0.0212766	0	0	0	0.134752	(6.58e+03,7.05e+03]	(0.227,502]	(6.58e+03,7.05e+03]|(0.227,502]
0.0294118	0.0176471	0.1	0.117647	0.0352941	0.0235294	0	0.282353	0	0.00588235	0	0.0411765	0.00294118	0.0735294	0.161765	0.00588235	0	0.102941	(6.58e+03,7.05e+03]	(1.5e+03,1.99e+03]	(6.58e+03,7.05e+03]|(1.5e+03,1.99e+03]
0.0313433	0.00298507	0.0761194	0.0776119	0.0477612	0.0104478	0	0.168657	0	0.0134328	0	0.041791	0.0119403	0.0402985	0.349254	0	0	0.128358	(6.58e+03,7.05e+03]	(1.99e+03,2.49e+03]	(6.58e+03,7.05e+03]|(1.99e+03,2.49e+03]
0.0281174	0.00122249	0.0207824	0.0268949	0.0220049	0.0488998	0.00244499	0.0635697	0.00122249	0.0550122	0	0.0342298	0.00122249	0.0220049	0.636919	0	0	0.0354523	(6.58e+03,7.05e+03]	(2.49e+03,2.99e+03]	(6.58e+03,7.05e+03]|(2.49e+03,2.99e+03]
0.033241	0.00138504	0.031856	0.0290859	0.031856	0.0207756	0.00554017	0.131579	0.00415512	0.110803	0	0.0457064	0.00692521	0.0166205	0.451524	0	0	0.0789474	(6.58e+03,7.05e+03]	(2.99e+03,3.48e+03]	(6.58e+03,7.05e+03]|(2.99e+03,3.48e+03]
0.0313225	0.00232019	0.0603248	0.0649652	0.037123	0.00580046	0.00580046	0.216937	0	0.025522	0.00232019	0.0359629	0.00464037	0.0672854	0.346868	0.00116009	0	0.0916473	(6.58e+03,7.05e+03]	(3.48e+03,3.98e+03]	(6.58e+03,7.05e+03]|(3.48e+03,3.98e+03]
0.022973	0.0027027	0.0527027	0.0256757	0.0162162	0.0162162	0.00540541	0.185135	0	0.105405	0	0.0527027	0.00405405	0.0364865	0.377027	0.00135135	0.00135135	0.0945946	(6.58e+03,7.05e+03]	(3.98e+03,4.48e+03]	(6.58e+03,7.05e+03]|(3.98e+03,4.48e+03]
0.0183616	0.00423729	0.0536723	0.0720339	0.0367232	0.0141243	0.0112994	0.180791	0.00423729	0.0127119	0.00141243	0.0776836	0	0.0607345	0.368644	0.0112994	0.00141243	0.0706215	(6.58e+03,7.05e+03]	(4.48e+03,4.97e+03]	(6.58e+03,7.05e+03]|(4.48e+03,4.97e+03]
0.0411765	0	0.0941176	0.0617647	0.0264706	0.0294118	0.00882353	0.188235	0.00588235	0	0	0.0470588	0.0117647	0.0323529	0.267647	0.0176471	0	0.167647	(6.58e+03,7.05e+03]	(4.97e+03,5.48e+03]	(6.58e+03,7.05e+03]|(4.97e+03,5.48e+03]
0	0.00938967	0.0938967	0.112676	0.0469484	0.00469484	0.333333	0.2723	0.00938967	0	0	0.0704225	0.00938967	0.0187793	0	0	0	0.0187793	(6.58e+03,7.05e+03]	(502,999]	(6.58e+03,7.05e+03]|(502,999]
0.0595813	0.00805153	0.0354267	0.0805153	0.0434783	0.0241546	0.00161031	0.136876	0.00322061	0.0112721	0	0.078905	0.00322061	0.0354267	0.412238	0	0	0.0660225	(6.58e+03,7.05e+03]	(999,1.5e+03]	(6.58e+03,7.05e+03]|(999,1.5e+03]
0	0	0.0855615	0.0534759	0.0320856	0	0.128342	0.336898	0	0	0	0.0588235	0.026738	0.00534759	0	0.0374332	0	0.235294	(7.05e+03,7.53e+03]	(0.227,502]	(7.05e+03,7.53e+03]|(0.227,502]
0.0283951	0.0123457	0.037037	0.385185	0.0901235	0.00493827	0.00740741	0.0753086	0.0037037	0.0197531	0.00617284	0.0888889	0.00123457	0.0358025	0.0962963	0.00740741	0.00123457	0.0987654	(7.05e+03,7.53e+03]	(1.5e+03,1.99e+03]	(7.05e+03,7.53e+03]|(1.5e+03,1.99e+03]
0.0278064	0.00102987	0.0298661	0.0226571	0.0236869	0.0144181	0.00411946	0.0628218	0	0.0648816	0.00102987	0.0329557	0.00205973	0.0339856	0.640577	0	0	0.038105	(7.05e+03,7.53e+03]	(1.99e+03,2.49e+03]	(7.05e+03,7.53e+03]|(1.99e+03,2.49e+03]
0.0341727	0.00179856	0.0323741	0.0359712	0.0593525	0.0179856	0.00359712	0.188849	0	0.0323741	0	0.0557554	0.00179856	0.0179856	0.485612	0.00179856	0	0.0305755	(7.05e+03,7.53e+03]	(2.49e+03,2.99e+03]	(7.05e+03,7.53e+03]|(2.49e+03,2.99e+03]
0.0956522	0.00144928	0.0144928	0.0115942	0.0130435	0.0304348	0.00289855	0.026087	0	0.191304	0.00144928	0.0681159	0	0.0057971	0.392754	0	0	0.144928	(7.05e+03,7.53e+03]	(2.99e+03,3.48e+03]	(7.05e+03,7.53e+03]|(2.99e+03,3.48e+03]
0.0347826	0.00173913	0.0313043	0.0173913	0.0156522	0.0208696	0	0.224348	0	0.00173913	0	0.0104348	0.00695652	0.00521739	0.535652	0	0	0.093913	(7.05e+03,7.53e+03]	(3.48e+03,3.98e+03]	(7.05e+03,7.53e+03]|(3.48e+03,3.98e+03]
0	0.00662252	0.165563	0.0264901	0.0198675	0	0.00662252	0.576159	0	0	0	0.0331126	0.00662252	0.0198675	0.00662252	0	0	0.13245	(7.05e+03,7.53e+03]	(3.98e+03,4.48e+03]	(7.05e+03,7.53e+03]|(3.98e+03,4.48e+03]
0.00913242	0.0342466	0.114155	0.210046	0.0319635	0	0	0.242009	0.0136986	0.00228311	0	0.150685	0.00684932	0.0502283	0.0251142	0.00913242	0	0.100457	(7.05e+03,7.53e+03]	(4.48e+03,4.97e+03]	(7.05e+03,7.53e+03]|(4.48e+03,4.97e+03]
0.0522134	0.00567537	0.0102157	0.0488082	0.0215664	0.0442679	0.00794552	0.0908059	0.00113507	0.0397276	0	0.030647	0.00113507	0.014756	0.581158	0	0	0.0499432	(7.05e+03,7.53e+03]	(4.97e+03,5.48e+03]	(7.05e+03,7.53e+03]|(4.97e+03,5.48e+03]
0.0231481	0.0308642	0.0648148	0.317901	0.128086	0.00925926	0.00308642	0.106481	0.0123457	0.0123457	0.00925926	0.0925926	0.00308642	0.0246914	0.111111	0	0	0.0509259	(7.05e+03,7.53e+03]	(502,999]	(7.05e+03,7.53e+03]|(502,999]
0.0296296	0.0259259	0.0518519	0.233333	0.0753086	0.0222222	0.0037037	0.045679	0.00864198	0.0222222	0.00246914	0.0679012	0.00740741	0.0283951	0.308642	0	0.00123457	0.0654321	(7.05e+03,7.53e+03]	(999,1.5e+03]	(7.05e+03,7.53e+03]|(999,1.5e+03]
0.0480405	0.0164349	0.0202276	0.109987	0.0480405	0.246523	0.252845	0.0543616	0.00126422	0	0.00126422	0.0884956	0.00379267	0.0493047	0.00505689	0	0	0.0543616	(942,1.41e+03]	(0.227,502]	(942,1.41e+03]|(0.227,502]
0	0.00800915	0.0125858	0.083524	0.0389016	0	0.70595	0.0583524	0	0	0.00228833	0.0389016	0	0.00572082	0	0	0	0.0457666	(942,1.41e+03]	(1.5e+03,1.99e+03]	(942,1.41e+03]|(1.5e+03,1.99e+03]
0	0.00120773	0.0120773	0.0555556	0.0241546	0.00120773	0.700483	0.0809179	0	0	0	0.0543478	0	0.0108696	0	0	0.00120773	0.057971	(942,1.41e+03]	(1.99e+03,2.49e+03]	(942,1.41e+03]|(1.99e+03,2.49e+03]
0	0	0.00564334	0.0462754	0.0530474	0	0.724605	0.0665914	0.00112867	0	0	0.0462754	0	0	0	0	0	0.0564334	(942,1.41e+03]	(2.49e+03,2.99e+03]	(942,1.41e+03]|(2.49e+03,2.99e+03]
0	0	0.00327511	0.0272926	0.029476	0.00327511	0.774017	0.069869	0.0010917	0	0	0.040393	0.00218341	0.00327511	0	0.00327511	0	0.0425764	(942,1.41e+03]	(2.99e+03,3.48e+03]	(942,1.41e+03]|(2.99e+03,3.48e+03]
0	0.00313972	0.0251177	0.119309	0.0376766	0	0.587127	0.0863422	0.00627943	0	0.00156986	0.0470958	0	0.00941915	0	0	0	0.0769231	(942,1.41e+03]	(3.48e+03,3.98e+03]	(942,1.41e+03]|(3.48e+03,3.98e+03]
0.0015456	0.00927357	0.0386399	0.0602782	0.0293663	0.00309119	0.539413	0.117465	0	0	0	0.049459	0.0015456	0.0278207	0	0.0015456	0	0.120556	(942,1.41e+03]	(3.98e+03,4.48e+03]	(942,1.41e+03]|(3.98e+03,4.48e+03]
0	0.00115075	0.0126582	0.00920598	0.00460299	0.00345224	0.745685	0.10817	0.00115075	0	0	0.0264672	0	0.00460299	0	0	0	0.0828539	(942,1.41e+03]	(4.48e+03,4.97e+03]	(942,1.41e+03]|(4.48e+03,4.97e+03]
0	0.0864198	0.0833333	0.145062	0.0432099	0	0.29321	0.194444	0.00925926	0	0	0.0401235	0.00308642	0.037037	0	0	0	0.0648148	(942,1.41e+03]	(4.97e+03,5.48e+03]	(942,1.41e+03]|(4.97e+03,5.48e+03]
0.0352798	0.00364964	0.0218978	0.0571776	0.026764	0.513382	0.167883	0.0523114	0	0	0	0.0340633	0.00121655	0.0291971	0.00729927	0	0	0.0498783	(942,1.41e+03]	(502,999]	(942,1.41e+03]|(502,999]
0.00794702	0.00529801	0.0145695	0.0913907	0.0291391	0.0543046	0.519205	0.108609	0	0	0.00264901	0.0556291	0.00397351	0.0225166	0	0	0.00264901	0.0821192	(942,1.41e+03]	(999,1.5e+03]	(942,1.41e+03]|(999,1.5e+03]

## Sheet: Fig3f(right)
bin	entropy	x_bin	y_bin
(-5.43,472]|(0.227,502]	1.27524	(-5.43,472]	(0.227,502]
(-5.43,472]|(1.5e+03,1.99e+03]	2.18963	(-5.43,472]	(1.5e+03,1.99e+03]
(-5.43,472]|(1.99e+03,2.49e+03]	2.19195	(-5.43,472]	(1.99e+03,2.49e+03]
(-5.43,472]|(2.49e+03,2.99e+03]	2.13023	(-5.43,472]	(2.49e+03,2.99e+03]
(-5.43,472]|(2.99e+03,3.48e+03]	1.55185	(-5.43,472]	(2.99e+03,3.48e+03]
(-5.43,472]|(3.48e+03,3.98e+03]	1.58657	(-5.43,472]	(3.48e+03,3.98e+03]
(-5.43,472]|(3.98e+03,4.48e+03]	2.14382	(-5.43,472]	(3.98e+03,4.48e+03]
(-5.43,472]|(4.48e+03,4.97e+03]	2.00604	(-5.43,472]	(4.48e+03,4.97e+03]
(-5.43,472]|(4.97e+03,5.48e+03]	2.01482	(-5.43,472]	(4.97e+03,5.48e+03]
(-5.43,472]|(502,999]	1.99406	(-5.43,472]	(502,999]
(-5.43,472]|(999,1.5e+03]	2.25782	(-5.43,472]	(999,1.5e+03]
(1.41e+03,1.88e+03]|(0.227,502]	1.33978	(1.41e+03,1.88e+03]	(0.227,502]
(1.41e+03,1.88e+03]|(1.5e+03,1.99e+03]	1.16332	(1.41e+03,1.88e+03]	(1.5e+03,1.99e+03]
(1.41e+03,1.88e+03]|(1.99e+03,2.49e+03]	1.6245	(1.41e+03,1.88e+03]	(1.99e+03,2.49e+03]
(1.41e+03,1.88e+03]|(2.49e+03,2.99e+03]	2.22211	(1.41e+03,1.88e+03]	(2.49e+03,2.99e+03]
(1.41e+03,1.88e+03]|(2.99e+03,3.48e+03]	1.99805	(1.41e+03,1.88e+03]	(2.99e+03,3.48e+03]
(1.41e+03,1.88e+03]|(3.48e+03,3.98e+03]	1.81098	(1.41e+03,1.88e+03]	(3.48e+03,3.98e+03]
(1.41e+03,1.88e+03]|(3.98e+03,4.48e+03]	1.76636	(1.41e+03,1.88e+03]	(3.98e+03,4.48e+03]
(1.41e+03,1.88e+03]|(4.48e+03,4.97e+03]	1.61859	(1.41e+03,1.88e+03]	(4.48e+03,4.97e+03]
(1.41e+03,1.88e+03]|(4.97e+03,5.48e+03]	1.79214	(1.41e+03,1.88e+03]	(4.97e+03,5.48e+03]
(1.41e+03,1.88e+03]|(502,999]	1.33187	(1.41e+03,1.88e+03]	(502,999]
(1.41e+03,1.88e+03]|(999,1.5e+03]	1.17138	(1.41e+03,1.88e+03]	(999,1.5e+03]
(1.88e+03,2.35e+03]|(0.227,502]	2.06616	(1.88e+03,2.35e+03]	(0.227,502]
(1.88e+03,2.35e+03]|(1.5e+03,1.99e+03]	1.36781	(1.88e+03,2.35e+03]	(1.5e+03,1.99e+03]
(1.88e+03,2.35e+03]|(1.99e+03,2.49e+03]	2.03276	(1.88e+03,2.35e+03]	(1.99e+03,2.49e+03]
(1.88e+03,2.35e+03]|(2.49e+03,2.99e+03]	2.16418	(1.88e+03,2.35e+03]	(2.49e+03,2.99e+03]
(1.88e+03,2.35e+03]|(2.99e+03,3.48e+03]	2.2153	(1.88e+03,2.35e+03]	(2.99e+03,3.48e+03]
(1.88e+03,2.35e+03]|(3.48e+03,3.98e+03]	1.7029	(1.88e+03,2.35e+03]	(3.48e+03,3.98e+03]
(1.88e+03,2.35e+03]|(3.98e+03,4.48e+03]	1.42407	(1.88e+03,2.35e+03]	(3.98e+03,4.48e+03]
(1.88e+03,2.35e+03]|(4.48e+03,4.97e+03]	1.45555	(1.88e+03,2.35e+03]	(4.48e+03,4.97e+03]
(1.88e+03,2.35e+03]|(4.97e+03,5.48e+03]	1.37586	(1.88e+03,2.35e+03]	(4.97e+03,5.48e+03]
(1.88e+03,2.35e+03]|(502,999]	0.90383	(1.88e+03,2.35e+03]	(502,999]
(1.88e+03,2.35e+03]|(999,1.5e+03]	1.00835	(1.88e+03,2.35e+03]	(999,1.5e+03]
(2.35e+03,2.82e+03]|(0.227,502]	1.17637	(2.35e+03,2.82e+03]	(0.227,502]
(2.35e+03,2.82e+03]|(1.5e+03,1.99e+03]	1.77976	(2.35e+03,2.82e+03]	(1.5e+03,1.99e+03]
(2.35e+03,2.82e+03]|(1.99e+03,2.49e+03]	2.09269	(2.35e+03,2.82e+03]	(1.99e+03,2.49e+03]
(2.35e+03,2.82e+03]|(2.49e+03,2.99e+03]	2.1147	(2.35e+03,2.82e+03]	(2.49e+03,2.99e+03]
(2.35e+03,2.82e+03]|(2.99e+03,3.48e+03]	2.07513	(2.35e+03,2.82e+03]	(2.99e+03,3.48e+03]
(2.35e+03,2.82e+03]|(3.48e+03,3.98e+03]	1.97151	(2.35e+03,2.82e+03]	(3.48e+03,3.98e+03]
(2.35e+03,2.82e+03]|(3.98e+03,4.48e+03]	1.35458	(2.35e+03,2.82e+03]	(3.98e+03,4.48e+03]
(2.35e+03,2.82e+03]|(4.48e+03,4.97e+03]	1.69162	(2.35e+03,2.82e+03]	(4.48e+03,4.97e+03]
(2.35e+03,2.82e+03]|(4.97e+03,5.48e+03]	1.73905	(2.35e+03,2.82e+03]	(4.97e+03,5.48e+03]
(2.35e+03,2.82e+03]|(502,999]	0.910984	(2.35e+03,2.82e+03]	(502,999]
(2.35e+03,2.82e+03]|(999,1.5e+03]	0.825115	(2.35e+03,2.82e+03]	(999,1.5e+03]
(2.82e+03,3.29e+03]|(0.227,502]	1.62774	(2.82e+03,3.29e+03]	(0.227,502]
(2.82e+03,3.29e+03]|(1.5e+03,1.99e+03]	1.05012	(2.82e+03,3.29e+03]	(1.5e+03,1.99e+03]
(2.82e+03,3.29e+03]|(1.99e+03,2.49e+03]	2.08436	(2.82e+03,3.29e+03]	(1.99e+03,2.49e+03]
(2.82e+03,3.29e+03]|(2.49e+03,2.99e+03]	1.93738	(2.82e+03,3.29e+03]	(2.49e+03,2.99e+03]
(2.82e+03,3.29e+03]|(2.99e+03,3.48e+03]	2.1054	(2.82e+03,3.29e+03]	(2.99e+03,3.48e+03]
(2.82e+03,3.29e+03]|(3.48e+03,3.98e+03]	1.96076	(2.82e+03,3.29e+03]	(3.48e+03,3.98e+03]
(2.82e+03,3.29e+03]|(3.98e+03,4.48e+03]	1.61977	(2.82e+03,3.29e+03]	(3.98e+03,4.48e+03]
(2.82e+03,3.29e+03]|(4.48e+03,4.97e+03]	1.84352	(2.82e+03,3.29e+03]	(4.48e+03,4.97e+03]
(2.82e+03,3.29e+03]|(4.97e+03,5.48e+03]	0.943282	(2.82e+03,3.29e+03]	(4.97e+03,5.48e+03]
(2.82e+03,3.29e+03]|(502,999]	1.27918	(2.82e+03,3.29e+03]	(502,999]
(2.82e+03,3.29e+03]|(999,1.5e+03]	0.718525	(2.82e+03,3.29e+03]	(999,1.5e+03]
(3.29e+03,3.76e+03]|(0.227,502]	1.50502	(3.29e+03,3.76e+03]	(0.227,502]
(3.29e+03,3.76e+03]|(1.5e+03,1.99e+03]	1.25386	(3.29e+03,3.76e+03]	(1.5e+03,1.99e+03]
(3.29e+03,3.76e+03]|(1.99e+03,2.49e+03]	2.06158	(3.29e+03,3.76e+03]	(1.99e+03,2.49e+03]
(3.29e+03,3.76e+03]|(2.49e+03,2.99e+03]	2.00405	(3.29e+03,3.76e+03]	(2.49e+03,2.99e+03]
(3.29e+03,3.76e+03]|(2.99e+03,3.48e+03]	1.89671	(3.29e+03,3.76e+03]	(2.99e+03,3.48e+03]
(3.29e+03,3.76e+03]|(3.48e+03,3.98e+03]	2.07424	(3.29e+03,3.76e+03]	(3.48e+03,3.98e+03]
(3.29e+03,3.76e+03]|(3.98e+03,4.48e+03]	1.8234	(3.29e+03,3.76e+03]	(3.98e+03,4.48e+03]
(3.29e+03,3.76e+03]|(4.48e+03,4.97e+03]	1.53399	(3.29e+03,3.76e+03]	(4.48e+03,4.97e+03]
(3.29e+03,3.76e+03]|(4.97e+03,5.48e+03]	1.38262	(3.29e+03,3.76e+03]	(4.97e+03,5.48e+03]
(3.29e+03,3.76e+03]|(502,999]	1.88951	(3.29e+03,3.76e+03]	(502,999]
(3.29e+03,3.76e+03]|(999,1.5e+03]	0.849339	(3.29e+03,3.76e+03]	(999,1.5e+03]
(3.76e+03,4.23e+03]|(0.227,502]	2.0935	(3.76e+03,4.23e+03]	(0.227,502]
(3.76e+03,4.23e+03]|(1.5e+03,1.99e+03]	1.87757	(3.76e+03,4.23e+03]	(1.5e+03,1.99e+03]
(3.76e+03,4.23e+03]|(1.99e+03,2.49e+03]	1.85013	(3.76e+03,4.23e+03]	(1.99e+03,2.49e+03]
(3.76e+03,4.23e+03]|(2.49e+03,2.99e+03]	2.28823	(3.76e+03,4.23e+03]	(2.49e+03,2.99e+03]
(3.76e+03,4.23e+03]|(2.99e+03,3.48e+03]	2.10063	(3.76e+03,4.23e+03]	(2.99e+03,3.48e+03]
(3.76e+03,4.23e+03]|(3.48e+03,3.98e+03]	2.1125	(3.76e+03,4.23e+03]	(3.48e+03,3.98e+03]
(3.76e+03,4.23e+03]|(3.98e+03,4.48e+03]	2.18409	(3.76e+03,4.23e+03]	(3.98e+03,4.48e+03]
(3.76e+03,4.23e+03]|(4.48e+03,4.97e+03]	2.03879	(3.76e+03,4.23e+03]	(4.48e+03,4.97e+03]
(3.76e+03,4.23e+03]|(4.97e+03,5.48e+03]	1.76703	(3.76e+03,4.23e+03]	(4.97e+03,5.48e+03]
(3.76e+03,4.23e+03]|(502,999]	2.00235	(3.76e+03,4.23e+03]	(502,999]
(3.76e+03,4.23e+03]|(999,1.5e+03]	1.67339	(3.76e+03,4.23e+03]	(999,1.5e+03]
(4.23e+03,4.7e+03]|(0.227,502]	2.00509	(4.23e+03,4.7e+03]	(0.227,502]
(4.23e+03,4.7e+03]|(1.5e+03,1.99e+03]	1.06619	(4.23e+03,4.7e+03]	(1.5e+03,1.99e+03]
(4.23e+03,4.7e+03]|(1.99e+03,2.49e+03]	1.14054	(4.23e+03,4.7e+03]	(1.99e+03,2.49e+03]
(4.23e+03,4.7e+03]|(2.49e+03,2.99e+03]	2.17785	(4.23e+03,4.7e+03]	(2.49e+03,2.99e+03]
(4.23e+03,4.7e+03]|(2.99e+03,3.48e+03]	2.1228	(4.23e+03,4.7e+03]	(2.99e+03,3.48e+03]
(4.23e+03,4.7e+03]|(3.48e+03,3.98e+03]	2.16711	(4.23e+03,4.7e+03]	(3.48e+03,3.98e+03]
(4.23e+03,4.7e+03]|(3.98e+03,4.48e+03]	2.07868	(4.23e+03,4.7e+03]	(3.98e+03,4.48e+03]
(4.23e+03,4.7e+03]|(4.48e+03,4.97e+03]	1.98268	(4.23e+03,4.7e+03]	(4.48e+03,4.97e+03]
(4.23e+03,4.7e+03]|(4.97e+03,5.48e+03]	1.72209	(4.23e+03,4.7e+03]	(4.97e+03,5.48e+03]
(4.23e+03,4.7e+03]|(502,999]	1.85645	(4.23e+03,4.7e+03]	(502,999]
(4.23e+03,4.7e+03]|(999,1.5e+03]	1.53643	(4.23e+03,4.7e+03]	(999,1.5e+03]
(4.7e+03,5.17e+03]|(0.227,502]	1.97975	(4.7e+03,5.17e+03]	(0.227,502]
(4.7e+03,5.17e+03]|(1.5e+03,1.99e+03]	1.83862	(4.7e+03,5.17e+03]	(1.5e+03,1.99e+03]
(4.7e+03,5.17e+03]|(1.99e+03,2.49e+03]	1.61883	(4.7e+03,5.17e+03]	(1.99e+03,2.49e+03]
(4.7e+03,5.17e+03]|(2.49e+03,2.99e+03]	2.17075	(4.7e+03,5.17e+03]	(2.49e+03,2.99e+03]
(4.7e+03,5.17e+03]|(2.99e+03,3.48e+03]	2.1929	(4.7e+03,5.17e+03]	(2.99e+03,3.48e+03]
(4.7e+03,5.17e+03]|(3.48e+03,3.98e+03]	2.30432	(4.7e+03,5.17e+03]	(3.48e+03,3.98e+03]
(4.7e+03,5.17e+03]|(3.98e+03,4.48e+03]	1.8839	(4.7e+03,5.17e+03]	(3.98e+03,4.48e+03]
(4.7e+03,5.17e+03]|(4.48e+03,4.97e+03]	1.49677	(4.7e+03,5.17e+03]	(4.48e+03,4.97e+03]
(4.7e+03,5.17e+03]|(4.97e+03,5.48e+03]	1.22501	(4.7e+03,5.17e+03]	(4.97e+03,5.48e+03]
(4.7e+03,5.17e+03]|(502,999]	2.23349	(4.7e+03,5.17e+03]	(502,999]
(4.7e+03,5.17e+03]|(999,1.5e+03]	1.97502	(4.7e+03,5.17e+03]	(999,1.5e+03]
(472,942]|(0.227,502]	1.25673	(472,942]	(0.227,502]
(472,942]|(1.5e+03,1.99e+03]	1.59788	(472,942]	(1.5e+03,1.99e+03]
(472,942]|(1.99e+03,2.49e+03]	1.22129	(472,942]	(1.99e+03,2.49e+03]
(472,942]|(2.49e+03,2.99e+03]	1.48056	(472,942]	(2.49e+03,2.99e+03]
(472,942]|(2.99e+03,3.48e+03]	1.30792	(472,942]	(2.99e+03,3.48e+03]
(472,942]|(3.48e+03,3.98e+03]	1.30728	(472,942]	(3.48e+03,3.98e+03]
(472,942]|(3.98e+03,4.48e+03]	1.76843	(472,942]	(3.98e+03,4.48e+03]
(472,942]|(4.48e+03,4.97e+03]	2.08048	(472,942]	(4.48e+03,4.97e+03]
(472,942]|(4.97e+03,5.48e+03]	2.18648	(472,942]	(4.97e+03,5.48e+03]
(472,942]|(502,999]	1.10866	(472,942]	(502,999]
(472,942]|(999,1.5e+03]	2.01501	(472,942]	(999,1.5e+03]
(5.17e+03,5.64e+03]|(0.227,502]	1.86057	(5.17e+03,5.64e+03]	(0.227,502]
(5.17e+03,5.64e+03]|(1.5e+03,1.99e+03]	2.21725	(5.17e+03,5.64e+03]	(1.5e+03,1.99e+03]
(5.17e+03,5.64e+03]|(1.99e+03,2.49e+03]	1.95997	(5.17e+03,5.64e+03]	(1.99e+03,2.49e+03]
(5.17e+03,5.64e+03]|(2.49e+03,2.99e+03]	2.04554	(5.17e+03,5.64e+03]	(2.49e+03,2.99e+03]
(5.17e+03,5.64e+03]|(2.99e+03,3.48e+03]	1.63368	(5.17e+03,5.64e+03]	(2.99e+03,3.48e+03]
(5.17e+03,5.64e+03]|(3.48e+03,3.98e+03]	2.23337	(5.17e+03,5.64e+03]	(3.48e+03,3.98e+03]
(5.17e+03,5.64e+03]|(3.98e+03,4.48e+03]	2.12684	(5.17e+03,5.64e+03]	(3.98e+03,4.48e+03]
(5.17e+03,5.64e+03]|(4.48e+03,4.97e+03]	1.18871	(5.17e+03,5.64e+03]	(4.48e+03,4.97e+03]
(5.17e+03,5.64e+03]|(4.97e+03,5.48e+03]	1.38587	(5.17e+03,5.64e+03]	(4.97e+03,5.48e+03]
(5.17e+03,5.64e+03]|(502,999]	2.05691	(5.17e+03,5.64e+03]	(502,999]
(5.17e+03,5.64e+03]|(999,1.5e+03]	1.31696	(5.17e+03,5.64e+03]	(999,1.5e+03]
(5.64e+03,6.11e+03]|(0.227,502]	1.51293	(5.64e+03,6.11e+03]	(0.227,502]
(5.64e+03,6.11e+03]|(1.5e+03,1.99e+03]	1.86895	(5.64e+03,6.11e+03]	(1.5e+03,1.99e+03]
(5.64e+03,6.11e+03]|(1.99e+03,2.49e+03]	1.20414	(5.64e+03,6.11e+03]	(1.99e+03,2.49e+03]
(5.64e+03,6.11e+03]|(2.49e+03,2.99e+03]	2.03731	(5.64e+03,6.11e+03]	(2.49e+03,2.99e+03]
(5.64e+03,6.11e+03]|(2.99e+03,3.48e+03]	1.27626	(5.64e+03,6.11e+03]	(2.99e+03,3.48e+03]
(5.64e+03,6.11e+03]|(3.48e+03,3.98e+03]	2.11916	(5.64e+03,6.11e+03]	(3.48e+03,3.98e+03]
(5.64e+03,6.11e+03]|(3.98e+03,4.48e+03]	2.15113	(5.64e+03,6.11e+03]	(3.98e+03,4.48e+03]
(5.64e+03,6.11e+03]|(4.48e+03,4.97e+03]	1.97481	(5.64e+03,6.11e+03]	(4.48e+03,4.97e+03]
(5.64e+03,6.11e+03]|(4.97e+03,5.48e+03]	1.55744	(5.64e+03,6.11e+03]	(4.97e+03,5.48e+03]
(5.64e+03,6.11e+03]|(502,999]	2.13395	(5.64e+03,6.11e+03]	(502,999]
(5.64e+03,6.11e+03]|(999,1.5e+03]	1.92172	(5.64e+03,6.11e+03]	(999,1.5e+03]
(6.11e+03,6.58e+03]|(0.227,502]	1.89353	(6.11e+03,6.58e+03]	(0.227,502]
(6.11e+03,6.58e+03]|(1.5e+03,1.99e+03]	1.96916	(6.11e+03,6.58e+03]	(1.5e+03,1.99e+03]
(6.11e+03,6.58e+03]|(1.99e+03,2.49e+03]	2.0035	(6.11e+03,6.58e+03]	(1.99e+03,2.49e+03]
(6.11e+03,6.58e+03]|(2.49e+03,2.99e+03]	2.19076	(6.11e+03,6.58e+03]	(2.49e+03,2.99e+03]
(6.11e+03,6.58e+03]|(2.99e+03,3.48e+03]	2.22346	(6.11e+03,6.58e+03]	(2.99e+03,3.48e+03]
(6.11e+03,6.58e+03]|(3.48e+03,3.98e+03]	1.87954	(6.11e+03,6.58e+03]	(3.48e+03,3.98e+03]
(6.11e+03,6.58e+03]|(3.98e+03,4.48e+03]	1.53631	(6.11e+03,6.58e+03]	(3.98e+03,4.48e+03]
(6.11e+03,6.58e+03]|(4.48e+03,4.97e+03]	2.00483	(6.11e+03,6.58e+03]	(4.48e+03,4.97e+03]
(6.11e+03,6.58e+03]|(4.97e+03,5.48e+03]	1.54991	(6.11e+03,6.58e+03]	(4.97e+03,5.48e+03]
(6.11e+03,6.58e+03]|(502,999]	2.15129	(6.11e+03,6.58e+03]	(502,999]
(6.11e+03,6.58e+03]|(999,1.5e+03]	2.11435	(6.11e+03,6.58e+03]	(999,1.5e+03]
(6.58e+03,7.05e+03]|(0.227,502]	1.98526	(6.58e+03,7.05e+03]	(0.227,502]
(6.58e+03,7.05e+03]|(1.5e+03,1.99e+03]	2.14985	(6.58e+03,7.05e+03]	(1.5e+03,1.99e+03]
(6.58e+03,7.05e+03]|(1.99e+03,2.49e+03]	2.01721	(6.58e+03,7.05e+03]	(1.99e+03,2.49e+03]
(6.58e+03,7.05e+03]|(2.49e+03,2.99e+03]	1.48896	(6.58e+03,7.05e+03]	(2.49e+03,2.99e+03]
(6.58e+03,7.05e+03]|(2.99e+03,3.48e+03]	1.89045	(6.58e+03,7.05e+03]	(2.99e+03,3.48e+03]
(6.58e+03,7.05e+03]|(3.48e+03,3.98e+03]	2.01101	(6.58e+03,7.05e+03]	(3.48e+03,3.98e+03]
(6.58e+03,7.05e+03]|(3.98e+03,4.48e+03]	1.97005	(6.58e+03,7.05e+03]	(3.98e+03,4.48e+03]
(6.58e+03,7.05e+03]|(4.48e+03,4.97e+03]	2.05594	(6.58e+03,7.05e+03]	(4.48e+03,4.97e+03]
(6.58e+03,7.05e+03]|(4.97e+03,5.48e+03]	2.14244	(6.58e+03,7.05e+03]	(4.97e+03,5.48e+03]
(6.58e+03,7.05e+03]|(502,999]	1.82496	(6.58e+03,7.05e+03]	(502,999]
(6.58e+03,7.05e+03]|(999,1.5e+03]	1.98784	(6.58e+03,7.05e+03]	(999,1.5e+03]
(7.05e+03,7.53e+03]|(0.227,502]	1.86224	(7.05e+03,7.53e+03]	(0.227,502]
(7.05e+03,7.53e+03]|(1.5e+03,1.99e+03]	2.09003	(7.05e+03,7.53e+03]	(1.5e+03,1.99e+03]
(7.05e+03,7.53e+03]|(1.99e+03,2.49e+03]	1.47812	(7.05e+03,7.53e+03]	(1.99e+03,2.49e+03]
(7.05e+03,7.53e+03]|(2.49e+03,2.99e+03]	1.75675	(7.05e+03,7.53e+03]	(2.49e+03,2.99e+03]
(7.05e+03,7.53e+03]|(2.99e+03,3.48e+03]	1.80767	(7.05e+03,7.53e+03]	(2.99e+03,3.48e+03]
(7.05e+03,7.53e+03]|(3.48e+03,3.98e+03]	1.46508	(7.05e+03,7.53e+03]	(3.48e+03,3.98e+03]
(7.05e+03,7.53e+03]|(3.98e+03,4.48e+03]	1.38083	(7.05e+03,7.53e+03]	(3.98e+03,4.48e+03]
(7.05e+03,7.53e+03]|(4.48e+03,4.97e+03]	2.09584	(7.05e+03,7.53e+03]	(4.48e+03,4.97e+03]
(7.05e+03,7.53e+03]|(4.97e+03,5.48e+03]	1.63239	(7.05e+03,7.53e+03]	(4.97e+03,5.48e+03]
(7.05e+03,7.53e+03]|(502,999]	2.17628	(7.05e+03,7.53e+03]	(502,999]
(7.05e+03,7.53e+03]|(999,1.5e+03]	2.14313	(7.05e+03,7.53e+03]	(999,1.5e+03]
(942,1.41e+03]|(0.227,502]	2.11809	(942,1.41e+03]	(0.227,502]
(942,1.41e+03]|(1.5e+03,1.99e+03]	1.14991	(942,1.41e+03]	(1.5e+03,1.99e+03]
(942,1.41e+03]|(1.99e+03,2.49e+03]	1.15353	(942,1.41e+03]	(1.99e+03,2.49e+03]
(942,1.41e+03]|(2.49e+03,2.99e+03]	1.05313	(942,1.41e+03]	(2.49e+03,2.99e+03]
(942,1.41e+03]|(2.99e+03,3.48e+03]	0.946158	(942,1.41e+03]	(2.99e+03,3.48e+03]
(942,1.41e+03]|(3.48e+03,3.98e+03]	1.43909	(942,1.41e+03]	(3.48e+03,3.98e+03]
(942,1.41e+03]|(3.98e+03,4.48e+03]	1.57785	(942,1.41e+03]	(3.98e+03,4.48e+03]
(942,1.41e+03]|(4.48e+03,4.97e+03]	0.945035	(942,1.41e+03]	(4.48e+03,4.97e+03]
(942,1.41e+03]|(4.97e+03,5.48e+03]	2.00228	(942,1.41e+03]	(4.97e+03,5.48e+03]
(942,1.41e+03]|(502,999]	1.69081	(942,1.41e+03]	(502,999]
(942,1.41e+03]|(999,1.5e+03]	1.69391	(942,1.41e+03]	(999,1.5e+03]

[truncated: 26 more sheets: Fig3h, Fig4a, Fig4c, Fig4d, Fig4f, Fig5a, Fig5c_top, Fig5c_bottom, Fig5d, Fig5e, Fig5f, SuppFig1, SuppFig4, SuppFig6, SuppFig7, SuppFig13, SuppFig14, SuppFig15, SuppFig16, SuppFig17 …]
